# Supplementary material for: (2E)-1-(2,4-Dimethyl­quinolin-3-yl)-3-phenyl­prop-2-en-1-one
Source: Acta Crystallogr Sect E Struct Rep Online. 2013 Feb 23;69(Pt 3):o428–9. doi: 10.1107/S1600536813004765 (PMC3588443; doi:10.1107/S1600536813004765)
Supplement: Supplementary file 1 [file e-69-0o428-sup1.cif]

##############################################################################
#                                                                            #
# This CIF contains the data in a paper accepted for publication in          #
# Acta Crystallographica Section E. It conforms to the requirements of       #
# Notes for Authors for Acta Crystallographica Section E, and has been       #
# peer reviewed under the auspices of the IUCr Commission on Journals.       #
#                                                                            #
# Full details of the Crystallographic Information File format               #
# are given in the paper "The Crystallographic Information File (CIF):       #
# a New Standard Archive File for Crystallography" by S. R. Hall, F. H.      #
# Allen and I. D. Brown [Acta Cryst. (1991), A47, 655-685].                  #
#                                                                            #
# The current version of the core CIF dictionary is obtainable from          #
# ftp://ftp.iucr.org/pub/cif_core.dic.                                       #
#                                                                            #
# Software is freely available for graphical display of the structure(s)     #
# in this CIF. For information consult the CIF software page                 #
# http://www.iucr.org/resources/cif/software.                                #
#                                                                            #
# This file may be used for bona fide research purposes within the           #
# scientific community so long as proper attribution is given to the journal # 
# article from which it was obtained.                                        #
#                                                                            #
##############################################################################
data_global
_audit_creation_method     SHELXL-97
_journal_date_recd_electronic     2013-02-18
_journal_date_accepted     2013-02-19
_journal_name_full     'Acta Crystallographica, Section E'
_journal_year     2013
_journal_volume     69
_journal_issue      3
_journal_page_first     o428
_journal_page_last     o429
_journal_paper_category     QO
_journal_paper_doi     10.1107/S1600536813004765
_journal_coeditor_code     HG5294
_publ_contact_author_name     ' Edward RT Tiekink '
_publ_contact_author_address
;
Department of Chemistry, University of Malaya,
50603 Kuala Lumpur, Malaysia
;
_publ_contact_author_email
;
edward.tiekink@gmail.com
;
_publ_contact_author_fax     ' +60 3 7967 4193 '
_publ_contact_author_phone     ' +60 3 7967 6775 '
_publ_section_title
;
(2<i>E</i>)-1-(2,4-Dimethylquinolin-3-yl)-3-phenylprop-2-en-1-one
;
loop_
    _publ_author_name
    _publ_author_footnote
    _publ_author_address
    ' Prasath, R.' .
;
Department of Chemistry, BITS, Pilani--K. K. Birla Goa Campus, Goa 403 726,
India
;
    ' P. Bhavana '
;
Additional correspondence author, e-mail: juliebhavana@gmail.com.
;
;
Department of Chemistry, BITS, Pilani--K. K. Birla Goa Campus, Goa 403 726,
India
;
    'Ng, Seik Weng' .
;
     Department of Chemistry
     University of Malaya
     50603 Kuala Lumpur
     Malaysia
     Chemistry Department
     Faculty of Science
     King Abdulaziz University
     PO Box 80203 Jeddah
     Saudi Arabia
;
    'Tiekink, Edward R. T.' .
;
Department of Chemistry, University of Malaya,
50603 Kuala Lumpur, Malaysia
;
data_I
_audit_creation_method     SHELXL-97
_chemical_name_systematic
;
(2<i>E</i>)-1-(2,4-Dimethylquinolin-3-yl)-3-phenylprop-2-en-1-one
;
_chemical_name_common     ?
_chemical_formula_moiety     'C20 H17 N O'
_chemical_formula_sum     'C20 H17 N O'
_chemical_formula_iupac     'C20 H17 N O'
_chemical_formula_weight     287.35
_chemical_melting_point     ?
_symmetry_cell_setting     triclinic
_symmetry_space_group_name_H-M     'P -1'
_symmetry_space_group_name_Hall     '-P 1'
loop_
    _symmetry_equiv_pos_as_xyz
    'x, y, z'
    '-x, -y, -z'
_cell_length_a     11.1295(9)
_cell_length_b     11.5764(8)
_cell_length_c     13.3989(11)
_cell_angle_alpha     96.176(6)
_cell_angle_beta     112.900(8)
_cell_angle_gamma     96.533(6)
_cell_volume     1558.0(2)
_cell_formula_units_Z     4
_cell_measurement_reflns_used     2234
_cell_measurement_theta_min     2.9132
_cell_measurement_theta_max     27.5020
_cell_measurement_temperature     295(2)
_exptl_crystal_description     prism
_exptl_crystal_colour     colourless
_exptl_crystal_size_max     0.30
_exptl_crystal_size_mid     0.20
_exptl_crystal_size_min     0.10
_exptl_crystal_density_diffrn     1.225
_exptl_crystal_density_meas     ?
_exptl_crystal_density_method     'not measured'
_exptl_crystal_F_000     608
_exptl_absorpt_coefficient_mu     0.075
_exptl_absorpt_correction_type     multi-scan
_exptl_absorpt_process_details     '(CrysAlis PRO; Agilent, 2011)'
_exptl_absorpt_correction_T_min     0.76391
_exptl_absorpt_correction_T_max     1.0000
_exptl_special_details
;
;
_diffrn_ambient_temperature     295(2)
_diffrn_radiation_type     MoK\a
_diffrn_radiation_wavelength     0.71073
_diffrn_radiation_source     'SuperNova (Mo) X-ray Source'
_diffrn_radiation_monochromator     Mirror
_diffrn_measurement_device_type
                  'Agilent SuperNova Dual diffractometer with an Atlas detector'
_diffrn_measurement_method     '\w scan'
_diffrn_detector_area_resol_mean     10.4041
_diffrn_reflns_number     14138
_diffrn_reflns_av_R_equivalents     0.0305
_diffrn_reflns_av_sigmaI/netI     0.0574
_diffrn_reflns_theta_min     2.92
_diffrn_reflns_theta_max     27.56
_diffrn_reflns_theta_full     27.56
_diffrn_measured_fraction_theta_max     0.998
_diffrn_measured_fraction_theta_full     0.998
_diffrn_reflns_limit_h_min     -14
_diffrn_reflns_limit_h_max     12
_diffrn_reflns_limit_k_min     -15
_diffrn_reflns_limit_k_max     15
_diffrn_reflns_limit_l_min     -17
_diffrn_reflns_limit_l_max     17
_diffrn_standards_number     0
_diffrn_standards_interval_count     0
_diffrn_standards_interval_time     0
_diffrn_standards_decay_%     0
_refine_special_details
;
Refinement of <i>F</i>^2^ against ALL reflections. The weighted <i>R</i>-factor
<i>wR</i> and goodness of fit <i>S</i> are based on <i>F</i>^2^, conventional
<i>R</i>-factors <i>R</i> are based on <i>F</i>, with <i>F</i> set to zero for
negative <i>F</i>^2^. The threshold expression of <i>F</i>^2^ >
\s(<i>F</i>^2^) is used only for calculating <i>R</i>-factors(gt) <i>etc</i>.
and is not relevant to the choice of reflections for refinement.
<i>R</i>-factors based on <i>F</i>^2^ are statistically about twice as large
as those based on <i>F</i>, and <i>R</i>- factors based on ALL data will be
even larger.
;
_reflns_number_total     7191
_reflns_number_gt     3395
_reflns_threshold_expression     I>2\s(I)
_refine_ls_structure_factor_coef     Fsqd
_refine_ls_matrix_type     full
_refine_ls_R_factor_all     0.1400
_refine_ls_R_factor_gt     0.0656
_refine_ls_wR_factor_gt     0.1478
_refine_ls_wR_factor_ref     0.1895
_refine_ls_goodness_of_fit_ref     1.046
_refine_ls_restrained_S_all     1.046
_refine_ls_number_reflns     7191
_refine_ls_number_parameters     401
_refine_ls_number_restraints     0
_refine_ls_hydrogen_treatment     constr
_refine_ls_weighting_scheme     calc
_refine_ls_weighting_details
         'calc w=1/[\s^2^(Fo^2^)+(0.0564P)^2^+0.2605P] where P=(Fo^2^+2Fc^2^)/3'
_atom_sites_solution_hydrogens     geom
_atom_sites_solution_primary     direct
_atom_sites_solution_secondary     difmap
_refine_ls_shift/su_max     0.001
_refine_ls_shift/su_mean     0.000
_refine_diff_density_max     0.142
_refine_diff_density_min     -0.159
_refine_ls_extinction_method     none
_refine_ls_extinction_coef     ?
loop_
    _atom_type_symbol
    _atom_type_description
    _atom_type_scat_dispersion_real
    _atom_type_scat_dispersion_imag
    _atom_type_scat_source
    'C' 'C' 0.0033 0.0016
                         'International Tables Vol C Tables 4.2.6.8 and 6.1.1.4'
    'H' 'H' 0.0000 0.0000
                         'International Tables Vol C Tables 4.2.6.8 and 6.1.1.4'
    'N' 'N' 0.0061 0.0033
                         'International Tables Vol C Tables 4.2.6.8 and 6.1.1.4'
    'O' 'O' 0.0106 0.0060
                         'International Tables Vol C Tables 4.2.6.8 and 6.1.1.4'
_computing_data_collection     'CrysAlis PRO (Agilent, 2011)'
_computing_cell_refinement     'CrysAlis PRO (Agilent, 2011)'
_computing_data_reduction     'CrysAlis PRO (Agilent, 2011)'
_computing_structure_solution     'SHELXS97 (Sheldrick, 2008)'
_computing_structure_refinement     'SHELXL97 (Sheldrick, 2008)'
_computing_molecular_graphics
;
ORTEP-3 for Windows (Farrugia, 2012), <i>QMol</i> (Gans & Shalloway,
2001)
and DIAMOND (Brandenburg, 2006)
;
_computing_publication_material     'publCIF (Westrip, 2010)'
loop_
    _atom_site_type_symbol
    _atom_site_label
    _atom_site_fract_x
    _atom_site_fract_y
    _atom_site_fract_z
    _atom_site_U_iso_or_equiv
    _atom_site_adp_type
    _atom_site_calc_flag
    _atom_site_refinement_flags
    _atom_site_occupancy
    _atom_site_symmetry_multiplicity
    _atom_site_disorder_assembly
    _atom_site_disorder_group
    O O1 0.2858(2) 0.45826(19) 0.85864(17) 0.0966(7) Uani d . 1 1 . .
    O O2 0.5540(2) 1.20890(18) 0.82791(16) 0.0943(7) Uani d . 1 1 . .
    N N1 0.1744(2) 0.77004(18) 0.71898(16) 0.0621(5) Uani d . 1 1 . .
    N N2 0.5102(2) 0.83929(19) 0.69801(17) 0.0668(6) Uani d . 1 1 . .
    C C1 0.1282(2) 0.7394(2) 0.60732(19) 0.0551(6) Uani d . 1 1 . .
    C C2 0.0550(3) 0.8160(2) 0.5418(2) 0.0696(7) Uani d . 1 1 . .
    H H2 0.0401 0.8844 0.5752 0.084 Uiso calc R 1 1 . .
    C C3 0.0063(3) 0.7909(3) 0.4306(2) 0.0789(8) Uani d . 1 1 . .
    H H3 -0.0406 0.8426 0.3884 0.095 Uiso calc R 1 1 . .
    C C4 0.0262(3) 0.6876(3) 0.3792(2) 0.0818(9) Uani d . 1 1 . .
    H H4 -0.0089 0.6703 0.3029 0.098 Uiso calc R 1 1 . .
    C C5 0.0965(3) 0.6123(3) 0.4400(2) 0.0710(7) Uani d . 1 1 . .
    H H5 0.1095 0.5442 0.4048 0.085 Uiso calc R 1 1 . .
    C C6 0.1501(2) 0.6361(2) 0.55593(18) 0.0543(6) Uani d . 1 1 . .
    C C7 0.2529(3) 0.4502(2) 0.5729(2) 0.0774(8) Uani d . 1 1 . .
    H H7A 0.2966 0.4060 0.6292 0.116 Uiso calc R 1 1 . .
    H H7B 0.3085 0.4704 0.5355 0.116 Uiso calc R 1 1 . .
    H H7C 0.1708 0.4034 0.5213 0.116 Uiso calc R 1 1 . .
    C C8 0.2260(2) 0.5615(2) 0.62422(19) 0.0555(6) Uani d . 1 1 . .
    C C9 0.2710(2) 0.5937(2) 0.73606(19) 0.0567(6) Uani d . 1 1 . .
    C C10 0.2425(2) 0.6994(2) 0.78072(19) 0.0607(6) Uani d . 1 1 . .
    C C11 0.2909(3) 0.7357(3) 0.9032(2) 0.0895(10) Uani d . 1 1 . .
    H H11A 0.2705 0.8123 0.9186 0.134 Uiso calc R 1 1 . .
    H H11B 0.3849 0.7385 0.9372 0.134 Uiso calc R 1 1 . .
    H H11C 0.2480 0.6796 0.9318 0.134 Uiso calc R 1 1 . .
    C C12 0.3442(3) 0.5159(2) 0.8141(2) 0.0686(7) Uani d . 1 1 . .
    C C13 0.4819(3) 0.5084(2) 0.8351(2) 0.0721(8) Uani d . 1 1 . .
    H H13 0.5203 0.4516 0.8752 0.086 Uiso calc R 1 1 . .
    C C14 0.5556(2) 0.5778(2) 0.80014(18) 0.0606(6) Uani d . 1 1 . .
    H H14 0.5168 0.6371 0.7644 0.073 Uiso calc R 1 1 . .
    C C15 0.6909(2) 0.5715(2) 0.81151(18) 0.0591(6) Uani d . 1 1 . .
    C C16 0.7526(3) 0.6520(2) 0.7698(2) 0.0729(7) Uani d . 1 1 . .
    H H16 0.7095 0.7120 0.7392 0.088 Uiso calc R 1 1 . .
    C C17 0.8772(3) 0.6449(3) 0.7728(2) 0.0861(9) Uani d . 1 1 . .
    H H17 0.9166 0.6993 0.7437 0.103 Uiso calc R 1 1 . .
    C C18 0.9427(3) 0.5574(3) 0.8188(3) 0.0898(10) Uani d . 1 1 . .
    H H18 1.0267 0.5525 0.8213 0.108 Uiso calc R 1 1 . .
    C C19 0.8834(3) 0.4780(3) 0.8606(2) 0.0908(10) Uani d . 1 1 . .
    H H19 0.9275 0.4187 0.8916 0.109 Uiso calc R 1 1 . .
    C C20 0.7590(3) 0.4839(3) 0.8577(2) 0.0779(8) Uani d . 1 1 . .
    H H20 0.7205 0.4288 0.8869 0.093 Uiso calc R 1 1 . .
    C C21 0.4459(2) 0.8296(2) 0.5867(2) 0.0631(7) Uani d . 1 1 . .
    C C22 0.4524(3) 0.7285(3) 0.5211(2) 0.0821(9) Uani d . 1 1 . .
    H H22 0.4984 0.6713 0.5546 0.099 Uiso calc R 1 1 . .
    C C23 0.3929(3) 0.7139(3) 0.4106(3) 0.0962(11) Uani d . 1 1 . .
    H H23 0.3986 0.6470 0.3686 0.115 Uiso calc R 1 1 . .
    C C24 0.3232(3) 0.7981(4) 0.3590(2) 0.0924(11) Uani d . 1 1 . .
    H H24 0.2823 0.7872 0.2827 0.111 Uiso calc R 1 1 . .
    C C25 0.3142(3) 0.8969(3) 0.4195(2) 0.0792(9) Uani d . 1 1 . .
    H H25 0.2675 0.9527 0.3838 0.095 Uiso calc R 1 1 . .
    C C26 0.3752(2) 0.9158(2) 0.53583(18) 0.0595(7) Uani d . 1 1 . .
    C C27 0.2962(3) 1.1107(3) 0.5540(2) 0.0836(9) Uani d . 1 1 . .
    H H27A 0.3050 1.1732 0.6109 0.125 Uiso calc R 1 1 . .
    H H27B 0.2044 1.0772 0.5136 0.125 Uiso calc R 1 1 . .
    H H27C 0.3312 1.1415 0.5053 0.125 Uiso calc R 1 1 . .
    C C28 0.3719(2) 1.0167(2) 0.60481(19) 0.0591(6) Uani d . 1 1 . .
    C C29 0.4386(2) 1.0258(2) 0.71629(18) 0.0569(6) Uani d . 1 1 . .
    C C30 0.5075(3) 0.9341(2) 0.76044(19) 0.0629(7) Uani d . 1 1 . .
    C C31 0.5793(3) 0.9411(3) 0.8827(2) 0.0888(9) Uani d . 1 1 . .
    H H31A 0.6148 0.8701 0.8980 0.133 Uiso calc R 1 1 . .
    H H31B 0.5188 0.9504 0.9169 0.133 Uiso calc R 1 1 . .
    H H31C 0.6502 1.0074 0.9113 0.133 Uiso calc R 1 1 . .
    C C32 0.4519(3) 1.1361(2) 0.7940(2) 0.0674(7) Uani d . 1 1 . .
    C C33 0.3464(3) 1.1558(2) 0.8286(2) 0.0712(7) Uani d . 1 1 . .
    H H33 0.3522 1.2301 0.8660 0.085 Uiso calc R 1 1 . .
    C C34 0.2431(3) 1.0756(2) 0.81075(18) 0.0612(6) Uani d . 1 1 . .
    H H34 0.2377 1.0022 0.7720 0.073 Uiso calc R 1 1 . .
    C C35 0.1350(3) 1.0909(2) 0.84622(18) 0.0606(6) Uani d . 1 1 . .
    C C36 0.0303(3) 0.9987(3) 0.8156(2) 0.0750(8) Uani d . 1 1 . .
    H H36 0.0306 0.9286 0.7749 0.090 Uiso calc R 1 1 . .
    C C37 -0.0747(3) 1.0094(3) 0.8446(3) 0.0931(10) Uani d . 1 1 . .
    H H37 -0.1458 0.9477 0.8215 0.112 Uiso calc R 1 1 . .
    C C38 -0.0734(4) 1.1121(3) 0.9081(3) 0.0946(10) Uani d . 1 1 . .
    H H38 -0.1433 1.1195 0.9286 0.114 Uiso calc R 1 1 . .
    C C39 0.0312(4) 1.2033(3) 0.9408(2) 0.0876(9) Uani d . 1 1 . .
    H H39 0.0323 1.2722 0.9840 0.105 Uiso calc R 1 1 . .
    C C40 0.1341(3) 1.1932(2) 0.9103(2) 0.0736(8) Uani d . 1 1 . .
    H H40 0.2042 1.2557 0.9327 0.088 Uiso calc R 1 1 . .
loop_
    _atom_site_aniso_label
    _atom_site_aniso_U_11
    _atom_site_aniso_U_22
    _atom_site_aniso_U_33
    _atom_site_aniso_U_12
    _atom_site_aniso_U_13
    _atom_site_aniso_U_23
    O1 0.0916(14) 0.0927(16) 0.1211(16) 0.0181(12) 0.0506(13) 0.0510(13)
    O2 0.1028(15) 0.0754(14) 0.1009(14) -0.0096(12) 0.0510(12) -0.0128(11)
    N1 0.0681(13) 0.0553(13) 0.0597(12) 0.0130(10) 0.0248(10) -0.0013(10)
    N2 0.0763(14) 0.0619(14) 0.0660(13) 0.0166(11) 0.0325(11) 0.0076(10)
    C1 0.0521(13) 0.0514(14) 0.0623(14) 0.0077(11) 0.0249(12) 0.0058(11)
    C2 0.0700(17) 0.0669(18) 0.0777(18) 0.0212(14) 0.0328(14) 0.0148(14)
    C3 0.0736(18) 0.093(2) 0.0800(19) 0.0274(16) 0.0336(16) 0.0295(17)
    C4 0.0781(19) 0.109(3) 0.0582(15) 0.0156(18) 0.0277(15) 0.0150(17)
    C5 0.0753(18) 0.0787(19) 0.0593(15) 0.0157(15) 0.0303(14) -0.0017(14)
    C6 0.0508(13) 0.0525(15) 0.0597(14) 0.0049(11) 0.0259(11) 0.0005(11)
    C7 0.0805(18) 0.0576(17) 0.0913(19) 0.0148(14) 0.0355(15) -0.0045(14)
    C8 0.0510(13) 0.0488(14) 0.0660(15) 0.0046(11) 0.0272(12) -0.0023(11)
    C9 0.0545(14) 0.0482(14) 0.0642(14) 0.0032(11) 0.0228(12) 0.0070(11)
    C10 0.0610(15) 0.0572(16) 0.0604(14) 0.0056(12) 0.0246(12) 0.0001(12)
    C11 0.102(2) 0.088(2) 0.0618(16) 0.0105(18) 0.0234(16) -0.0080(14)
    C12 0.0706(18) 0.0555(17) 0.0766(17) 0.0064(13) 0.0274(14) 0.0124(13)
    C13 0.0694(17) 0.0611(17) 0.0841(18) 0.0190(14) 0.0235(14) 0.0271(14)
    C14 0.0642(16) 0.0484(15) 0.0606(14) 0.0123(12) 0.0167(12) 0.0039(11)
    C15 0.0572(15) 0.0506(15) 0.0583(14) 0.0127(12) 0.0134(12) -0.0021(11)
    C16 0.0697(18) 0.0649(18) 0.0825(18) 0.0135(14) 0.0307(15) 0.0043(14)
    C17 0.077(2) 0.084(2) 0.101(2) 0.0089(18) 0.0449(17) -0.0033(17)
    C18 0.0663(19) 0.093(3) 0.091(2) 0.0177(19) 0.0217(17) -0.0255(18)
    C19 0.078(2) 0.084(2) 0.091(2) 0.0321(18) 0.0123(18) -0.0010(18)
    C20 0.0750(19) 0.0688(19) 0.0775(17) 0.0197(15) 0.0167(15) 0.0082(14)
    C21 0.0641(16) 0.0623(17) 0.0658(16) 0.0015(13) 0.0346(13) 0.0000(13)
    C22 0.086(2) 0.073(2) 0.087(2) 0.0064(16) 0.0429(17) -0.0119(15)
    C23 0.091(2) 0.100(3) 0.090(2) -0.003(2) 0.045(2) -0.030(2)
    C24 0.086(2) 0.118(3) 0.0609(17) -0.009(2) 0.0319(16) -0.0170(19)
    C25 0.0693(18) 0.100(2) 0.0631(16) -0.0008(16) 0.0279(14) 0.0053(16)
    C26 0.0583(15) 0.0656(17) 0.0552(14) -0.0017(13) 0.0287(12) 0.0037(12)
    C27 0.092(2) 0.081(2) 0.0828(18) 0.0267(17) 0.0344(16) 0.0262(16)
    C28 0.0580(14) 0.0590(16) 0.0655(15) 0.0072(12) 0.0309(12) 0.0124(12)
    C29 0.0636(15) 0.0546(15) 0.0568(14) 0.0074(12) 0.0303(12) 0.0070(11)
    C30 0.0706(16) 0.0618(17) 0.0594(14) 0.0116(13) 0.0302(13) 0.0082(12)
    C31 0.105(2) 0.096(2) 0.0651(17) 0.0278(18) 0.0304(16) 0.0164(15)
    C32 0.0830(19) 0.0581(17) 0.0673(15) 0.0107(15) 0.0378(15) 0.0082(13)
    C33 0.091(2) 0.0516(16) 0.0747(16) 0.0166(15) 0.0388(15) 0.0007(12)
    C34 0.0803(17) 0.0479(14) 0.0583(14) 0.0184(13) 0.0299(13) 0.0065(11)
    C35 0.0791(17) 0.0566(16) 0.0535(13) 0.0240(14) 0.0305(13) 0.0133(11)
    C36 0.094(2) 0.0649(18) 0.0807(18) 0.0198(16) 0.0505(16) 0.0073(14)
    C37 0.099(2) 0.088(2) 0.112(2) 0.0121(19) 0.066(2) 0.0089(19)
    C38 0.114(3) 0.102(3) 0.103(2) 0.046(2) 0.071(2) 0.024(2)
    C39 0.123(3) 0.076(2) 0.0821(19) 0.047(2) 0.053(2) 0.0120(16)
    C40 0.090(2) 0.0636(18) 0.0726(17) 0.0267(15) 0.0361(16) 0.0086(13)
_geom_special_details
;
All e.s.d.'s (except the e.s.d. in the dihedral angle between two l.s. planes)
are estimated using the full covariance matrix. The cell e.s.d.'s are taken
into account individually in the estimation of e.s.d.'s in distances, angles
and torsion angles; correlations between e.s.d.'s in cell parameters are only
used when they are defined by crystal symmetry. An approximate (isotropic)
treatment of cell e.s.d.'s is used for estimating e.s.d.'s involving l.s.
planes.
;
loop_
    _geom_bond_atom_site_label_1
    _geom_bond_atom_site_label_2
    _geom_bond_site_symmetry_2
    _geom_bond_distance
    _geom_bond_publ_flag
    O1 C12 . 1.229(3) ?
    O2 C32 . 1.228(3) ?
    N1 C10 . 1.315(3) ?
    N1 C1 . 1.369(3) ?
    N2 C30 . 1.317(3) ?
    N2 C21 . 1.365(3) ?
    C1 C6 . 1.408(3) ?
    C1 C2 . 1.413(3) ?
    C2 C3 . 1.356(4) ?
    C2 H2 . 0.9300 ?
    C3 C4 . 1.398(4) ?
    C3 H3 . 0.9300 ?
    C4 C5 . 1.360(4) ?
    C4 H4 . 0.9300 ?
    C5 C6 . 1.412(3) ?
    C5 H5 . 0.9300 ?
    C6 C8 . 1.426(3) ?
    C7 C8 . 1.510(3) ?
    C7 H7A . 0.9600 ?
    C7 H7B . 0.9600 ?
    C7 H7C . 0.9600 ?
    C8 C9 . 1.374(3) ?
    C9 C10 . 1.426(3) ?
    C9 C12 . 1.508(3) ?
    C10 C11 . 1.507(3) ?
    C11 H11A . 0.9600 ?
    C11 H11B . 0.9600 ?
    C11 H11C . 0.9600 ?
    C12 C13 . 1.461(4) ?
    C13 C14 . 1.329(3) ?
    C13 H13 . 0.9300 ?
    C14 C15 . 1.464(3) ?
    C14 H14 . 0.9300 ?
    C15 C16 . 1.385(3) ?
    C15 C20 . 1.390(3) ?
    C16 C17 . 1.384(4) ?
    C16 H16 . 0.9300 ?
    C17 C18 . 1.374(4) ?
    C17 H17 . 0.9300 ?
    C18 C19 . 1.362(4) ?
    C18 H18 . 0.9300 ?
    C19 C20 . 1.379(4) ?
    C19 H19 . 0.9300 ?
    C20 H20 . 0.9300 ?
    C21 C26 . 1.409(4) ?
    C21 C22 . 1.413(4) ?
    C22 C23 . 1.349(4) ?
    C22 H22 . 0.9300 ?
    C23 C24 . 1.390(5) ?
    C23 H23 . 0.9300 ?
    C24 C25 . 1.366(4) ?
    C24 H24 . 0.9300 ?
    C25 C26 . 1.417(3) ?
    C25 H25 . 0.9300 ?
    C26 C28 . 1.423(3) ?
    C27 C28 . 1.510(4) ?
    C27 H27A . 0.9600 ?
    C27 H27B . 0.9600 ?
    C27 H27C . 0.9600 ?
    C28 C29 . 1.371(3) ?
    C29 C30 . 1.426(4) ?
    C29 C32 . 1.512(3) ?
    C30 C31 . 1.506(3) ?
    C31 H31A . 0.9600 ?
    C31 H31B . 0.9600 ?
    C31 H31C . 0.9600 ?
    C32 C33 . 1.451(4) ?
    C33 C34 . 1.318(3) ?
    C33 H33 . 0.9300 ?
    C34 C35 . 1.476(4) ?
    C34 H34 . 0.9300 ?
    C35 C36 . 1.384(4) ?
    C35 C40 . 1.390(3) ?
    C36 C37 . 1.380(4) ?
    C36 H36 . 0.9300 ?
    C37 C38 . 1.381(4) ?
    C37 H37 . 0.9300 ?
    C38 C39 . 1.373(4) ?
    C38 H38 . 0.9300 ?
    C39 C40 . 1.369(4) ?
    C39 H39 . 0.9300 ?
    C40 H40 . 0.9300 ?
loop_
    _geom_angle_atom_site_label_1
    _geom_angle_atom_site_label_2
    _geom_angle_atom_site_label_3
    _geom_angle_site_symmetry_1
    _geom_angle_site_symmetry_3
    _geom_angle
    _geom_angle_publ_flag
    C10 N1 C1 . . 118.1(2) ?
    C30 N2 C21 . . 118.5(2) ?
    N1 C1 C6 . . 123.2(2) ?
    N1 C1 C2 . . 117.6(2) ?
    C6 C1 C2 . . 119.2(2) ?
    C3 C2 C1 . . 120.6(3) ?
    C3 C2 H2 . . 119.7 ?
    C1 C2 H2 . . 119.7 ?
    C2 C3 C4 . . 120.3(3) ?
    C2 C3 H3 . . 119.8 ?
    C4 C3 H3 . . 119.8 ?
    C5 C4 C3 . . 120.4(3) ?
    C5 C4 H4 . . 119.8 ?
    C3 C4 H4 . . 119.8 ?
    C4 C5 C6 . . 120.9(3) ?
    C4 C5 H5 . . 119.6 ?
    C6 C5 H5 . . 119.6 ?
    C1 C6 C5 . . 118.5(2) ?
    C1 C6 C8 . . 118.0(2) ?
    C5 C6 C8 . . 123.6(2) ?
    C8 C7 H7A . . 109.5 ?
    C8 C7 H7B . . 109.5 ?
    H7A C7 H7B . . 109.5 ?
    C8 C7 H7C . . 109.5 ?
    H7A C7 H7C . . 109.5 ?
    H7B C7 H7C . . 109.5 ?
    C9 C8 C6 . . 117.9(2) ?
    C9 C8 C7 . . 122.2(2) ?
    C6 C8 C7 . . 119.9(2) ?
    C8 C9 C10 . . 120.1(2) ?
    C8 C9 C12 . . 121.5(2) ?
    C10 C9 C12 . . 118.3(2) ?
    N1 C10 C9 . . 122.7(2) ?
    N1 C10 C11 . . 116.5(2) ?
    C9 C10 C11 . . 120.8(2) ?
    C10 C11 H11A . . 109.5 ?
    C10 C11 H11B . . 109.5 ?
    H11A C11 H11B . . 109.5 ?
    C10 C11 H11C . . 109.5 ?
    H11A C11 H11C . . 109.5 ?
    H11B C11 H11C . . 109.5 ?
    O1 C12 C13 . . 120.8(3) ?
    O1 C12 C9 . . 119.0(3) ?
    C13 C12 C9 . . 120.2(2) ?
    C14 C13 C12 . . 124.0(2) ?
    C14 C13 H13 . . 118.0 ?
    C12 C13 H13 . . 118.0 ?
    C13 C14 C15 . . 127.4(2) ?
    C13 C14 H14 . . 116.3 ?
    C15 C14 H14 . . 116.3 ?
    C16 C15 C20 . . 117.7(3) ?
    C16 C15 C14 . . 119.4(2) ?
    C20 C15 C14 . . 122.8(3) ?
    C17 C16 C15 . . 121.3(3) ?
    C17 C16 H16 . . 119.4 ?
    C15 C16 H16 . . 119.4 ?
    C18 C17 C16 . . 120.0(3) ?
    C18 C17 H17 . . 120.0 ?
    C16 C17 H17 . . 120.0 ?
    C19 C18 C17 . . 119.3(3) ?
    C19 C18 H18 . . 120.4 ?
    C17 C18 H18 . . 120.4 ?
    C18 C19 C20 . . 121.2(3) ?
    C18 C19 H19 . . 119.4 ?
    C20 C19 H19 . . 119.4 ?
    C19 C20 C15 . . 120.5(3) ?
    C19 C20 H20 . . 119.8 ?
    C15 C20 H20 . . 119.8 ?
    N2 C21 C26 . . 122.9(2) ?
    N2 C21 C22 . . 117.6(3) ?
    C26 C21 C22 . . 119.5(2) ?
    C23 C22 C21 . . 120.9(3) ?
    C23 C22 H22 . . 119.5 ?
    C21 C22 H22 . . 119.5 ?
    C22 C23 C24 . . 120.4(3) ?
    C22 C23 H23 . . 119.8 ?
    C24 C23 H23 . . 119.8 ?
    C25 C24 C23 . . 120.5(3) ?
    C25 C24 H24 . . 119.8 ?
    C23 C24 H24 . . 119.8 ?
    C24 C25 C26 . . 121.0(3) ?
    C24 C25 H25 . . 119.5 ?
    C26 C25 H25 . . 119.5 ?
    C21 C26 C25 . . 117.8(3) ?
    C21 C26 C28 . . 117.7(2) ?
    C25 C26 C28 . . 124.5(3) ?
    C28 C27 H27A . . 109.5 ?
    C28 C27 H27B . . 109.5 ?
    H27A C27 H27B . . 109.5 ?
    C28 C27 H27C . . 109.5 ?
    H27A C27 H27C . . 109.5 ?
    H27B C27 H27C . . 109.5 ?
    C29 C28 C26 . . 118.7(2) ?
    C29 C28 C27 . . 121.8(2) ?
    C26 C28 C27 . . 119.6(2) ?
    C28 C29 C30 . . 119.7(2) ?
    C28 C29 C32 . . 121.7(2) ?
    C30 C29 C32 . . 118.4(2) ?
    N2 C30 C29 . . 122.5(2) ?
    N2 C30 C31 . . 116.8(2) ?
    C29 C30 C31 . . 120.6(2) ?
    C30 C31 H31A . . 109.5 ?
    C30 C31 H31B . . 109.5 ?
    H31A C31 H31B . . 109.5 ?
    C30 C31 H31C . . 109.5 ?
    H31A C31 H31C . . 109.5 ?
    H31B C31 H31C . . 109.5 ?
    O2 C32 C33 . . 120.3(3) ?
    O2 C32 C29 . . 118.8(3) ?
    C33 C32 C29 . . 120.9(2) ?
    C34 C33 C32 . . 124.5(3) ?
    C34 C33 H33 . . 117.7 ?
    C32 C33 H33 . . 117.7 ?
    C33 C34 C35 . . 126.4(2) ?
    C33 C34 H34 . . 116.8 ?
    C35 C34 H34 . . 116.8 ?
    C36 C35 C40 . . 118.2(3) ?
    C36 C35 C34 . . 118.7(2) ?
    C40 C35 C34 . . 123.0(3) ?
    C37 C36 C35 . . 121.0(3) ?
    C37 C36 H36 . . 119.5 ?
    C35 C36 H36 . . 119.5 ?
    C36 C37 C38 . . 119.6(3) ?
    C36 C37 H37 . . 120.2 ?
    C38 C37 H37 . . 120.2 ?
    C39 C38 C37 . . 119.9(3) ?
    C39 C38 H38 . . 120.1 ?
    C37 C38 H38 . . 120.1 ?
    C40 C39 C38 . . 120.4(3) ?
    C40 C39 H39 . . 119.8 ?
    C38 C39 H39 . . 119.8 ?
    C39 C40 C35 . . 120.8(3) ?
    C39 C40 H40 . . 119.6 ?
    C35 C40 H40 . . 119.6 ?
loop_
    _geom_torsion_atom_site_label_1
    _geom_torsion_atom_site_label_2
    _geom_torsion_atom_site_label_3
    _geom_torsion_atom_site_label_4
    _geom_torsion_site_symmetry_1
    _geom_torsion_site_symmetry_2
    _geom_torsion_site_symmetry_3
    _geom_torsion_site_symmetry_4
    _geom_torsion
    _geom_torsion_publ_flag
    C10 N1 C1 C6 . . . . 0.1(3) ?
    C10 N1 C1 C2 . . . . 180.0(2) ?
    N1 C1 C2 C3 . . . . -179.9(2) ?
    C6 C1 C2 C3 . . . . -0.1(4) ?
    C1 C2 C3 C4 . . . . 1.0(4) ?
    C2 C3 C4 C5 . . . . -1.2(4) ?
    C3 C4 C5 C6 . . . . 0.4(4) ?
    N1 C1 C6 C5 . . . . 179.2(2) ?
    C2 C1 C6 C5 . . . . -0.6(3) ?
    N1 C1 C6 C8 . . . . -1.1(3) ?
    C2 C1 C6 C8 . . . . 179.1(2) ?
    C4 C5 C6 C1 . . . . 0.5(4) ?
    C4 C5 C6 C8 . . . . -179.2(2) ?
    C1 C6 C8 C9 . . . . 1.2(3) ?
    C5 C6 C8 C9 . . . . -179.1(2) ?
    C1 C6 C8 C7 . . . . -179.5(2) ?
    C5 C6 C8 C7 . . . . 0.1(4) ?
    C6 C8 C9 C10 . . . . -0.5(3) ?
    C7 C8 C9 C10 . . . . -179.7(2) ?
    C6 C8 C9 C12 . . . . 175.9(2) ?
    C7 C8 C9 C12 . . . . -3.3(4) ?
    C1 N1 C10 C9 . . . . 0.7(4) ?
    C1 N1 C10 C11 . . . . -179.6(2) ?
    C8 C9 C10 N1 . . . . -0.5(4) ?
    C12 C9 C10 N1 . . . . -177.0(2) ?
    C8 C9 C10 C11 . . . . 179.8(2) ?
    C12 C9 C10 C11 . . . . 3.4(4) ?
    C8 C9 C12 O1 . . . . -103.9(3) ?
    C10 C9 C12 O1 . . . . 72.5(3) ?
    C8 C9 C12 C13 . . . . 75.3(3) ?
    C10 C9 C12 C13 . . . . -108.3(3) ?
    O1 C12 C13 C14 . . . . -171.9(3) ?
    C9 C12 C13 C14 . . . . 8.9(4) ?
    C12 C13 C14 C15 . . . . -175.9(2) ?
    C13 C14 C15 C16 . . . . -179.9(2) ?
    C13 C14 C15 C20 . . . . 3.5(4) ?
    C20 C15 C16 C17 . . . . 0.7(4) ?
    C14 C15 C16 C17 . . . . -176.0(2) ?
    C15 C16 C17 C18 . . . . -0.6(4) ?
    C16 C17 C18 C19 . . . . 0.3(4) ?
    C17 C18 C19 C20 . . . . -0.1(4) ?
    C18 C19 C20 C15 . . . . 0.2(4) ?
    C16 C15 C20 C19 . . . . -0.5(4) ?
    C14 C15 C20 C19 . . . . 176.2(2) ?
    C30 N2 C21 C26 . . . . -1.0(4) ?
    C30 N2 C21 C22 . . . . 178.6(2) ?
    N2 C21 C22 C23 . . . . -179.1(2) ?
    C26 C21 C22 C23 . . . . 0.6(4) ?
    C21 C22 C23 C24 . . . . -0.3(5) ?
    C22 C23 C24 C25 . . . . 0.1(5) ?
    C23 C24 C25 C26 . . . . -0.2(4) ?
    N2 C21 C26 C25 . . . . 179.0(2) ?
    C22 C21 C26 C25 . . . . -0.6(4) ?
    N2 C21 C26 C28 . . . . 0.1(4) ?
    C22 C21 C26 C28 . . . . -179.5(2) ?
    C24 C25 C26 C21 . . . . 0.5(4) ?
    C24 C25 C26 C28 . . . . 179.2(2) ?
    C21 C26 C28 C29 . . . . 0.9(3) ?
    C25 C26 C28 C29 . . . . -177.9(2) ?
    C21 C26 C28 C27 . . . . -179.4(2) ?
    C25 C26 C28 C27 . . . . 1.8(4) ?
    C26 C28 C29 C30 . . . . -1.0(3) ?
    C27 C28 C29 C30 . . . . 179.3(2) ?
    C26 C28 C29 C32 . . . . 173.4(2) ?
    C27 C28 C29 C32 . . . . -6.3(4) ?
    C21 N2 C30 C29 . . . . 0.9(4) ?
    C21 N2 C30 C31 . . . . 179.8(2) ?
    C28 C29 C30 N2 . . . . 0.1(4) ?
    C32 C29 C30 N2 . . . . -174.5(2) ?
    C28 C29 C30 C31 . . . . -178.8(2) ?
    C32 C29 C30 C31 . . . . 6.6(4) ?
    C28 C29 C32 O2 . . . . -97.8(3) ?
    C30 C29 C32 O2 . . . . 76.7(3) ?
    C28 C29 C32 C33 . . . . 82.5(3) ?
    C30 C29 C32 C33 . . . . -103.1(3) ?
    O2 C32 C33 C34 . . . . -169.0(3) ?
    C29 C32 C33 C34 . . . . 10.8(4) ?
    C32 C33 C34 C35 . . . . 178.7(2) ?
    C33 C34 C35 C36 . . . . 176.9(2) ?
    C33 C34 C35 C40 . . . . -3.9(4) ?
    C40 C35 C36 C37 . . . . 2.2(4) ?
    C34 C35 C36 C37 . . . . -178.6(2) ?
    C35 C36 C37 C38 . . . . -2.1(5) ?
    C36 C37 C38 C39 . . . . 0.7(5) ?
    C37 C38 C39 C40 . . . . 0.4(5) ?
    C38 C39 C40 C35 . . . . -0.3(4) ?
    C36 C35 C40 C39 . . . . -1.0(4) ?
    C34 C35 C40 C39 . . . . 179.8(2) ?
loop_
    _geom_hbond_atom_site_label_D
    _geom_hbond_atom_site_label_H
    _geom_hbond_atom_site_label_A
    _geom_hbond_site_symmetry_A
    _geom_hbond_distance_DH
    _geom_hbond_distance_HA
    _geom_hbond_distance_DA
    _geom_hbond_angle_DHA
    C14 H14 N2 . 0.93 2.59 3.463(3) 156
    C7 H7C Cg1 2_566 0.96 2.86 3.662(3) 142
    C39 H39 Cg2 2_677 0.93 2.88 3.679(3) 145
