# Supplementary material for: (2E)-1-(2,4-Dimethyl­quinolin-3-yl)-3-phenyl­prop-2-en-1-one
Source: Acta Crystallogr Sect E Struct Rep Online. 2013 Feb 23;69(Pt 3):o428–9. doi: 10.1107/S1600536813004765 (PMC3588443; doi:10.1107/S1600536813004765)
Supplement: Supplementary file 2 [file e-69-0o428-Isup2.hkl]

# 
# h,k,l, Fc-squared, Fo-squared, sigma(Fo-squared) and status flag 
# 
data_I
_shelx_title '  P-1' 
_shelx_refln_list_code          4 
_shelx_F_calc_maximum      179.66 
_exptl_crystal_F_000       608.00 
_reflns_d_resolution_high  0.7680 
 
loop_ 
 _symmetry_equiv_pos_as_xyz 
 'x, y, z' 
 '-x, -y, -z' 
 
_cell_length_a    11.1295 
_cell_length_b    11.5764 
_cell_length_c    13.3989 
_cell_angle_alpha  96.176 
_cell_angle_beta  112.900 
_cell_angle_gamma  96.533 
 
_shelx_F_squared_multiplier     1.000 
 
loop_ 
 _refln_index_h 
 _refln_index_k 
 _refln_index_l 
 _refln_F_squared_calc 
 _refln_F_squared_meas 
 _refln_F_squared_sigma 
 _refln_observed_status 
   2   0   0      248.41      252.07      5.51 o 
   3   0   0      102.52       92.23      3.73 o 
   4   0   0      821.14      839.26     12.15 o 
   5   0   0      927.84     1009.62     14.97 o 
   6   0   0       31.19       32.65      2.98 o 
   7   0   0      105.47      102.05      6.58 o 
   8   0   0       39.38       35.85      3.57 o 
   9   0   0       10.71        9.63      2.13 o 
  10   0   0       50.66       54.55      9.75 o 
  11   0   0        3.56        6.65      3.50 o 
  12   0   0        1.60        5.01      2.89 o 
  13   0   0        1.65        0.01      3.45 o 
 -13   1   0        0.01        1.27      4.38 o 
 -12   1   0        0.96       -2.20      2.20 o 
 -11   1   0        2.57       -0.15      1.65 o 
 -10   1   0        2.00        2.30      1.56 o 
  -9   1   0        1.77        0.72      1.22 o 
  -8   1   0       59.09       64.67      6.01 o 
  -7   1   0       50.45       50.68      4.08 o 
  -6   1   0       61.05       55.62      3.98 o 
  -5   1   0       98.82      135.64      7.03 o 
  -4   1   0      203.99      225.19      6.73 o 
  -3   1   0       82.98       84.32      4.57 o 
  -2   1   0     4931.55     4736.99     42.25 o 
   1   1   0       47.70       48.53      2.91 o 
   2   1   0     4364.46     4207.57     59.90 o 
   3   1   0      765.64      710.20      7.91 o 
   4   1   0      610.47      563.82      8.19 o 
   5   1   0      454.81      443.01      9.73 o 
   6   1   0      124.45      122.38      5.49 o 
   7   1   0        0.02        0.41      0.66 o 
   8   1   0        2.43        2.99      1.41 o 
   9   1   0        5.44        6.23      1.93 o 
  10   1   0        0.63       -0.06      1.67 o 
  11   1   0        0.59       -3.67      3.67 o 
  12   1   0        0.66        1.41      2.21 o 
 -13   2   0        0.55        2.87      2.70 o 
 -12   2   0        0.03       -1.65      1.90 o 
 -11   2   0        0.24        0.86      1.86 o 
 -10   2   0        1.80        3.06      1.46 o 
  -9   2   0       33.63       31.14      3.73 o 
  -8   2   0        5.70        5.69      1.89 o 
  -7   2   0      354.55      358.37     14.12 o 
  -6   2   0      339.16      387.23     11.28 o 
  -5   2   0      499.77      481.88     14.42 o 
  -4   2   0      165.63      169.57      7.89 o 
  -3   2   0       94.13       89.55      5.25 o 
  -2   2   0      158.05      183.85      9.81 o 
  -1   2   0        0.02       -0.22      0.59 o 
   0   2   0      760.81      708.42     16.18 o 
   1   2   0     1599.80     1415.97     20.00 o 
   2   2   0     1017.60      995.11      8.31 o 
   3   2   0      163.76      168.70      4.25 o 
   4   2   0      511.54      497.71      9.56 o 
   5   2   0       45.56       43.37      3.47 o 
   6   2   0       78.63       69.78      3.81 o 
   7   2   0       13.79       10.75      2.07 o 
   8   2   0        6.15        9.01      2.24 o 
   9   2   0       52.34       55.27      5.27 o 
  10   2   0        0.03       -2.08      2.08 o 
  11   2   0        0.11        1.28      1.72 o 
  12   2   0        0.00        0.91      2.52 o 
 -13   3   0        0.10        0.60      2.41 o 
 -12   3   0        0.00        1.11      3.75 o 
 -11   3   0        0.03       -0.91      1.87 o 
 -10   3   0        4.43        4.71      3.04 o 
  -9   3   0        2.25       -0.35      1.61 o 
  -8   3   0      126.60      116.16      7.31 o 
  -7   3   0      158.27      177.39      8.60 o 
  -6   3   0     1150.06     1269.07     26.68 o 
  -5   3   0     1416.35     1494.88     27.19 o 
  -4   3   0     1352.99     1509.47     25.65 o 
  -3   3   0        0.01       94.41     16.65 o 
  -2   3   0     1430.66     1378.31     30.46 o 
  -1   3   0     6662.11     6748.41     63.77 o 
   0   3   0     2596.45     2488.83     37.34 o 
   1   3   0      568.70      528.09      8.71 o 
   2   3   0      643.06      601.25      9.48 o 
   3   3   0      109.59       88.20      3.15 o 
   4   3   0       37.59       35.98      2.34 o 
   5   3   0        2.08        1.06      0.69 o 
   6   3   0       22.51       42.90      3.59 o 
   7   3   0       26.49       26.23      2.68 o 
   8   3   0        9.03       11.36      2.84 o 
   9   3   0       11.62        9.55      4.08 o 
  10   3   0        2.68        2.22      1.75 o 
  11   3   0        1.18        2.07      1.99 o 
  12   3   0        0.01        2.63      3.12 o 
 -13   4   0        0.58       -1.70      2.57 o 
 -12   4   0        0.20       -1.74      2.31 o 
 -11   4   0        0.81        3.87      3.17 o 
 -10   4   0        1.87        3.43      2.92 o 
  -9   4   0        0.86       -1.49      2.79 o 
  -8   4   0       12.73       31.50     11.13 o 
  -7   4   0       36.55       30.51      4.69 o 
  -6   4   0        1.15        5.15      1.96 o 
  -5   4   0      396.51      456.40     16.26 o 
  -4   4   0      336.29      402.27     18.76 o 
  -3   4   0       58.81       56.10      7.31 o 
  -2   4   0      358.78      409.74     18.59 o 
  -1   4   0        1.94        1.39      1.61 o 
   0   4   0      471.34      450.61     11.27 o 
   1   4   0        3.37        3.40      0.89 o 
   2   4   0        3.77        2.83      0.65 o 
   3   4   0       24.10       29.64      2.68 o 
   4   4   0      428.92      442.15      7.21 o 
   5   4   0       20.08       25.05      2.69 o 
   6   4   0        8.55       10.78      1.90 o 
   7   4   0        0.04       -0.09      0.71 o 
   8   4   0       19.71       36.47      4.27 o 
   9   4   0        1.23        0.04      1.37 o 
  10   4   0        1.99        1.80      1.39 o 
  11   4   0        2.82        0.42      1.88 o 
  12   4   0        1.51        0.38      1.74 o 
 -13   5   0        0.81        0.43      1.76 o 
 -12   5   0        0.67        2.39      2.64 o 
 -11   5   0        0.12        1.73      1.82 o 
 -10   5   0        5.86        3.96      2.94 o 
  -9   5   0       22.38       17.26      5.90 o 
  -8   5   0        2.87        2.04      2.01 o 
  -7   5   0       83.31       90.88      8.51 o 
  -6   5   0       14.27       18.82      4.39 o 
  -5   5   0      430.34      434.26     16.94 o 
  -4   5   0       25.47       33.22      4.47 o 
  -3   5   0       38.10       56.76      8.03 o 
  -2   5   0      414.13      393.17     20.05 o 
  -1   5   0       51.26       51.04      7.13 o 
   0   5   0       79.02       81.79      5.39 o 
   1   5   0      547.19      542.66     14.14 o 
   2   5   0      544.09      638.84     10.82 o 
   3   5   0        1.92        1.57      0.87 o 
   4   5   0       30.33       34.71      3.09 o 
   5   5   0       21.88       21.66      2.33 o 
   6   5   0        0.05        0.32      0.61 o 
   7   5   0        1.72        2.91      2.34 o 
   8   5   0      129.61      139.42      6.90 o 
   9   5   0       10.30       12.98      3.61 o 
  10   5   0        0.22        2.91      2.22 o 
  11   5   0       13.22        7.56      2.80 o 
 -12   6   0        0.28        0.28      2.51 o 
 -11   6   0        1.19        0.71      2.35 o 
 -10   6   0        3.53        0.39      2.25 o 
  -9   6   0       44.25       43.14      9.91 o 
  -8   6   0        0.05        0.65      2.63 o 
  -7   6   0      325.96      354.98     25.01 o 
  -6   6   0      144.27      142.15     10.69 o 
  -5   6   0        7.47       10.66      2.90 o 
  -4   6   0       27.60       29.34      4.72 o 
  -3   6   0       97.84       95.67     10.89 o 
  -2   6   0      772.67      782.09     30.71 o 
  -1   6   0        0.29        0.39      1.80 o 
   0   6   0        0.03        5.67      2.17 o 
   1   6   0        0.86        1.06      1.30 o 
   2   6   0      353.57      396.53     11.69 o 
   3   6   0        0.72       10.02      1.69 o 
   4   6   0       42.44       47.19      2.69 o 
   5   6   0        5.96        8.49      1.47 o 
   6   6   0        9.54       14.53      2.07 o 
   7   6   0        3.72        2.81      1.21 o 
   8   6   0       15.69       17.35      2.76 o 
   9   6   0        1.29        2.09      1.94 o 
  10   6   0       22.76       20.63      7.66 o 
  11   6   0        0.53        1.47      2.25 o 
 -12   7   0        2.26        7.22      3.67 o 
 -11   7   0        1.75        4.82      3.70 o 
 -10   7   0       17.23       17.44      6.77 o 
  -9   7   0        0.00        4.25      2.71 o 
  -8   7   0       33.38       34.32      8.76 o 
  -7   7   0       18.24       22.64      7.56 o 
  -6   7   0      162.17      171.59     17.55 o 
  -5   7   0       36.48       45.30      8.74 o 
  -4   7   0       95.45      113.28     17.43 o 
  -3   7   0      313.90      345.24     22.69 o 
  -2   7   0        0.00       -0.80      1.01 o 
  -1   7   0        9.03        5.98      1.34 o 
   0   7   0        0.01        9.15      4.01 o 
   1   7   0      369.03      384.91     12.16 o 
   2   7   0        2.94        1.79      0.88 o 
   3   7   0       82.45       84.51      4.75 o 
   4   7   0       11.12       10.78      3.39 o 
   5   7   0       12.78       12.46      1.75 o 
   6   7   0        8.66        6.35      1.79 o 
   7   7   0        2.99        5.62      1.43 o 
   8   7   0       38.26       33.66      5.28 o 
   9   7   0        0.80       -1.46      3.36 o 
  10   7   0        3.21       -3.52      3.52 o 
 -12   8   0        0.00       -2.11      3.82 o 
 -11   8   0        5.54        3.65      2.36 o 
 -10   8   0        0.09        0.12      2.87 o 
  -9   8   0        3.11        1.34      2.01 o 
  -8   8   0       25.52       23.93      7.05 o 
  -7   8   0       74.06       68.44     12.50 o 
  -6   8   0       72.54       75.72     12.87 o 
  -5   8   0      194.13      226.42     20.68 o 
  -4   8   0      472.00      474.87     28.93 o 
  -3   8   0       63.22       65.16      6.61 o 
  -2   8   0      148.30      140.10      8.64 o 
  -1   8   0        3.19        2.01      2.28 o 
   0   8   0       33.11       40.80      5.55 o 
   1   8   0       31.32       33.69      4.50 o 
   2   8   0      124.13      120.59      6.45 o 
   3   8   0      148.34      156.91     14.34 o 
   4   8   0       30.35       34.19      6.80 o 
   5   8   0       11.06       14.24      2.84 o 
   6   8   0        1.01        1.81      1.27 o 
   7   8   0       23.46       26.96      3.82 o 
   8   8   0        9.16        5.66      2.32 o 
   9   8   0        0.01       -7.18      7.18 o 
 -11   9   0        0.01       -0.64      3.48 o 
 -10   9   0        9.11        8.38      3.96 o 
  -9   9   0        2.42        0.62      4.95 o 
  -8   9   0       25.42       26.64      8.66 o 
  -7   9   0        3.73        7.14      4.70 o 
  -6   9   0       29.69       46.49     10.34 o 
  -5   9   0      181.43      200.51     13.70 o 
  -4   9   0       14.56       11.62      4.63 o 
  -3   9   0       45.62       88.94      8.05 o 
  -2   9   0      435.62      420.55     24.00 o 
  -1   9   0      154.37      142.63     13.21 o 
   0   9   0        9.07       18.29      5.10 o 
   1   9   0      110.76      113.80     17.68 o 
   2   9   0       33.29       29.33      7.02 o 
   3   9   0       41.23       43.39      7.86 o 
   4   9   0        0.81        1.30      1.55 o 
   5   9   0        6.55        3.61      1.40 o 
   6   9   0       13.55       15.71      3.06 o 
   7   9   0        5.19        7.84      3.38 o 
   8   9   0        2.01        1.09      2.08 o 
   9   9   0        0.00       -1.18      7.54 o 
 -11  10   0        0.73        0.42      2.42 o 
 -10  10   0        1.33       -2.05      2.73 o 
  -9  10   0        0.05       -2.77      2.77 o 
  -8  10   0        0.52       -1.79      1.91 o 
  -7  10   0        7.41       13.79      3.99 o 
  -6  10   0       18.67       16.11      4.18 o 
  -5  10   0        4.47        5.37      1.90 o 
  -4  10   0        0.28       -2.56      2.93 o 
  -3  10   0      285.97      275.92     14.00 o 
  -2  10   0       11.54        5.51      2.00 o 
  -1  10   0       88.51       78.27      7.82 o 
   0  10   0       14.70       27.44     11.84 o 
   1  10   0        0.02        3.93      2.60 o 
   2  10   0       95.70      101.24     13.55 o 
   3  10   0        4.96        3.59      1.52 o 
   4  10   0        0.04       -1.94      1.94 o 
   5  10   0        0.36        0.40      6.66 o 
   6  10   0        3.42        5.25      4.74 o 
   7  10   0        1.41        3.45      2.65 o 
   8  10   0        0.05        0.40      2.80 o 
 -10  11   0        2.56       -2.88      2.88 o 
  -9  11   0        2.40       -2.15      2.15 o 
  -8  11   0       46.65       55.57      9.12 o 
  -7  11   0        3.86        6.07      2.92 o 
  -6  11   0        0.92        3.52      2.45 o 
  -5  11   0       36.59       48.60      8.31 o 
  -4  11   0       44.13       28.71      7.34 o 
  -3  11   0        1.74        3.46      1.75 o 
  -2  11   0        0.00       -1.16      3.99 o 
  -1  11   0        0.02       -0.72      1.04 o 
   0  11   0       44.49       59.80     14.44 o 
   1  11   0      117.82      130.15     10.69 o 
   2  11   0        8.83       17.22      3.89 o 
   3  11   0        0.12       -0.27      1.21 o 
   4  11   0        0.15        3.09      3.38 o 
   5  11   0        3.17        4.34      8.86 o 
   6  11   0        2.22        4.24      6.90 o 
   7  11   0        0.48        0.59      3.40 o 
  -9  12   0        0.93        1.31      2.07 o 
  -8  12   0        6.46       12.23      5.06 o 
  -7  12   0       10.20       11.47      4.26 o 
  -6  12   0        0.32       -1.97      3.40 o 
  -5  12   0       10.88       10.23      3.32 o 
  -4  12   0        0.74       18.13      4.16 o 
  -3  12   0        4.88        2.92      3.30 o 
  -2  12   0        0.88       -1.39      3.49 o 
  -1  12   0        1.05        7.27      5.02 o 
   0  12   0       17.58       40.97     10.43 o 
   1  12   0       33.11       33.38      8.40 o 
   2  12   0        0.14       -1.27      1.27 o 
   3  12   0        1.83        2.10      2.92 o 
   4  12   0        0.77        0.80      1.87 o 
   5  12   0        0.85        3.15      2.49 o 
   6  12   0        0.88        4.96      7.46 o 
  -8  13   0        6.32        6.14      3.90 o 
  -7  13   0        9.76        8.57      3.93 o 
  -6  13   0        2.87        3.95      2.55 o 
  -5  13   0        1.63       -4.06      4.06 o 
  -4  13   0        7.51        3.69      3.87 o 
  -3  13   0        0.14        0.11      4.05 o 
  -2  13   0        0.81        2.75      2.63 o 
  -1  13   0        1.43        4.20      4.97 o 
   0  13   0        0.19        1.70      5.94 o 
   1  13   0        4.94       -5.01      5.01 o 
   2  13   0        1.32       -0.11      2.59 o 
   3  13   0        0.05        1.73      1.88 o 
   4  13   0        7.49       12.35      5.86 o 
  -6  14   0        0.00       -2.85      4.28 o 
  -5  14   0        0.82        8.51      6.88 o 
  -4  14   0       21.64       27.68     10.71 o 
  -3  14   0        0.20        5.48      6.61 o 
  -2  14   0        1.88       -2.09      3.44 o 
  -1  14   0        0.08        0.24      4.76 o 
   0  14   0       15.75        7.29      2.37 o 
   1  14   0        8.23       12.77      7.10 o 
   2  14   0        3.10        1.04      2.32 o 
   1 -15   1        0.11        6.63      5.54 o 
   2 -15   1        2.15        0.91      2.76 o 
   3 -15   1        2.47       -2.01      3.24 o 
  -3 -14   1        0.00       -0.13      2.57 o 
  -2 -14   1        0.23       -3.79      4.39 o 
  -1 -14   1        0.58       -4.44      4.44 o 
   0 -14   1        0.05       -5.93      5.93 o 
   1 -14   1        1.57        0.19      1.76 o 
   2 -14   1        5.00        8.50      5.27 o 
   3 -14   1        7.31       16.46      7.84 o 
   4 -14   1        4.69        8.59      6.86 o 
   5 -14   1        1.08       -1.60      2.88 o 
   6 -14   1        3.71       10.01      6.28 o 
  -5 -13   1        3.40        2.39      8.02 o 
  -4 -13   1        0.90        8.98      4.79 o 
  -3 -13   1        5.12        0.85      3.15 o 
  -2 -13   1        1.82        2.40      3.30 o 
  -1 -13   1       13.25       16.13      7.04 o 
   0 -13   1        0.37       -6.40      6.40 o 
   1 -13   1        1.17       -2.37      4.18 o 
   2 -13   1        0.06       -3.80      3.80 o 
   3 -13   1        0.60       -4.44      4.44 o 
   4 -13   1        4.21        5.13      4.19 o 
   5 -13   1        0.19       -0.37      2.50 o 
   6 -13   1        0.52        2.20      2.26 o 
   7 -13   1        0.00        1.70      2.20 o 
   8 -13   1        0.21        2.77      2.65 o 
  -6 -12   1        0.08        0.94      6.15 o 
  -5 -12   1        1.11        2.42      3.73 o 
  -4 -12   1        1.20        4.14      3.53 o 
  -3 -12   1        0.95        1.82      1.78 o 
  -2 -12   1       30.85       23.72      4.39 o 
  -1 -12   1        1.02       -1.49      4.42 o 
   0 -12   1        0.12        0.07      2.93 o 
   1 -12   1       41.80       46.29     11.07 o 
   2 -12   1        0.01       -0.01      3.66 o 
   3 -12   1       18.92       16.29      6.53 o 
   4 -12   1        3.25        2.10      1.65 o 
   5 -12   1        8.32        8.52      3.03 o 
   6 -12   1        4.13        1.91      1.54 o 
   7 -12   1        0.53       -2.33      2.33 o 
   8 -12   1        0.44        0.36      1.36 o 
   9 -12   1       35.73       37.14      8.15 o 
  -7 -11   1        1.60       -1.47      2.98 o 
  -6 -11   1        0.58       10.57      9.10 o 
  -5 -11   1        1.80       -2.34      3.51 o 
  -4 -11   1        1.25        6.93      4.28 o 
  -3 -11   1       20.33       18.77      6.13 o 
  -2 -11   1       72.27       75.28     12.46 o 
  -1 -11   1      110.34      134.83     17.07 o 
   0 -11   1      258.85      248.67     38.50 o 
   1 -11   1        8.77        7.82      3.47 o 
   2 -11   1        3.29       -2.26      4.62 o 
   3 -11   1       32.81       40.84      9.85 o 
   4 -11   1        3.81        1.35      1.65 o 
   5 -11   1        2.69        0.55      2.29 o 
   6 -11   1        4.99        1.63      2.20 o 
   7 -11   1        1.09       -1.69      2.10 o 
   8 -11   1       21.33       21.59      5.44 o 
   9 -11   1        0.09       -2.29      2.29 o 
  10 -11   1        5.83        4.52      2.97 o 
  -8 -10   1        0.52        6.88      4.74 o 
  -7 -10   1        3.75        9.82      5.80 o 
  -6 -10   1       11.69       20.41      4.56 o 
  -5 -10   1        0.32       -1.97      3.00 o 
  -4 -10   1        0.67       -0.88      1.97 o 
  -3 -10   1        2.16        1.31      1.61 o 
  -2 -10   1      123.42      152.85     16.58 o 
  -1 -10   1      143.18      146.46      9.51 o 
   0 -10   1        2.21        1.40      4.78 o 
   1 -10   1       54.37       54.62      6.14 o 
   2 -10   1       83.83       77.43     12.52 o 
   3 -10   1      249.10      248.61     22.55 o 
   4 -10   1        8.37        5.23      2.08 o 
   5 -10   1       11.47        6.58      2.52 o 
   6 -10   1        5.86        8.65      3.13 o 
   7 -10   1        5.92        3.04      2.66 o 
   8 -10   1        8.96       15.23      4.55 o 
   9 -10   1       15.43       20.74      8.25 o 
  10 -10   1        3.13        3.66      2.87 o 
  11 -10   1        0.53       -2.16      3.45 o 
  -9  -9   1        0.17       -4.86      4.95 o 
  -8  -9   1        2.28        3.86      2.32 o 
  -7  -9   1        4.66        4.29      1.81 o 
  -6  -9   1        7.72        8.02      2.51 o 
  -5  -9   1        0.43       -0.91      1.63 o 
  -4  -9   1        0.12        0.17      1.59 o 
  -3  -9   1        5.01        2.89      2.96 o 
  -2  -9   1        4.36        7.20      2.18 o 
  -1  -9   1      346.31      359.19     24.20 o 
   0  -9   1        1.69       -0.45      1.31 o 
   1  -9   1       18.86       25.89      6.44 o 
   2  -9   1      265.25      247.92     22.50 o 
   3  -9   1      175.04      193.26     18.92 o 
   4  -9   1      306.14      290.56     22.01 o 
   5  -9   1       44.37       45.99      6.70 o 
   6  -9   1        6.91       10.91      3.57 o 
   7  -9   1        0.06       -1.23      2.46 o 
   8  -9   1        6.95       11.76      4.24 o 
   9  -9   1       13.49       15.73      4.79 o 
  10  -9   1        2.56        2.58      7.66 o 
  11  -9   1        1.35       -3.46      6.90 o 
 -10  -8   1        0.01        0.53      1.65 o 
  -9  -8   1        1.14        2.15      3.62 o 
  -8  -8   1        1.13        1.31      1.40 o 
  -7  -8   1       51.19       48.20      5.20 o 
  -6  -8   1        2.88        5.02      2.37 o 
  -5  -8   1       31.78       33.14      6.19 o 
  -4  -8   1      403.45      463.66     24.18 o 
  -3  -8   1       96.36       96.45      6.81 o 
  -2  -8   1       97.62       96.42      6.80 o 
  -1  -8   1        1.88        1.05      1.00 o 
   0  -8   1       67.13       64.99      5.80 o 
   1  -8   1        0.73       -1.84      3.67 o 
   2  -8   1      161.96      164.09      9.67 o 
   3  -8   1      329.24      324.65     23.14 o 
   4  -8   1      166.54      160.71     16.67 o 
   5  -8   1        2.17        4.89      2.71 o 
   6  -8   1      170.69      169.32     13.04 o 
   7  -8   1       88.51       87.64      9.77 o 
   8  -8   1        0.13        0.36      2.42 o 
   9  -8   1        2.68       -0.11      3.14 o 
  10  -8   1        0.00       -3.13      3.13 o 
  11  -8   1        0.00        0.83      3.24 o 
  12  -8   1        0.62        0.32      2.09 o 
 -10  -7   1        1.63        1.79      2.55 o 
  -9  -7   1        2.18        2.70      2.24 o 
  -8  -7   1        5.64        4.51      1.48 o 
  -7  -7   1       16.24       13.46      2.13 o 
  -6  -7   1       37.05       35.39      3.52 o 
  -5  -7   1      218.98      212.33     21.24 o 
  -4  -7   1        2.02        1.50      0.44 o 
  -3  -7   1      111.99      124.02      5.39 o 
  -2  -7   1      134.69      127.50      6.39 o 
  -1  -7   1        2.30        2.87      1.19 o 
   0  -7   1      199.32      195.38      9.32 o 
   1  -7   1      108.65      104.03      8.10 o 
   2  -7   1        1.85        0.11      0.70 o 
   3  -7   1        0.39        1.48      1.19 o 
   4  -7   1       23.47       21.53      4.47 o 
   5  -7   1      131.05      146.86     11.01 o 
   6  -7   1       41.54       39.44      8.54 o 
   7  -7   1       60.46       60.73      7.82 o 
   8  -7   1        5.14        1.24      4.43 o 
   9  -7   1        5.05        4.03      1.66 o 
  10  -7   1       10.20       10.67      3.81 o 
  11  -7   1        0.71       -3.23      3.23 o 
  12  -7   1        7.08       12.00      4.16 o 
 -11  -6   1        3.60        7.60      6.38 o 
 -10  -6   1        2.25        2.79      1.85 o 
  -9  -6   1        2.39        1.05      1.09 o 
  -8  -6   1       42.27       51.44      4.38 o 
  -7  -6   1       51.75       48.21      6.07 o 
  -6  -6   1        7.82        7.74      2.16 o 
  -5  -6   1        5.04        4.31      2.25 o 
  -4  -6   1      105.20      108.38      6.10 o 
  -3  -6   1      364.18      379.78      8.75 o 
  -2  -6   1       56.07       51.46      4.20 o 
  -1  -6   1       49.97       59.85      4.59 o 
   0  -6   1       48.16       51.04      4.30 o 
   1  -6   1       37.60       37.58      3.73 o 
   2  -6   1      657.20      699.29     18.74 o 
   3  -6   1      148.74      159.35      8.07 o 
   4  -6   1       20.64       23.74      4.19 o 
   5  -6   1       14.02        9.34      2.26 o 
   6  -6   1        0.67        0.04      4.61 o 
   7  -6   1      146.54      148.68     16.00 o 
   8  -6   1       30.31       33.64      7.85 o 
   9  -6   1        4.63       -0.58      1.47 o 
  10  -6   1        4.40        4.01      2.39 o 
  11  -6   1        0.54       -1.84      1.84 o 
  12  -6   1        0.01        2.63      2.81 o 
 -11  -5   1        8.91        8.84      3.15 o 
 -10  -5   1        4.96        3.62      2.34 o 
  -9  -5   1        0.31       -1.90      2.17 o 
  -8  -5   1      143.66      166.59      7.66 o 
  -7  -5   1        8.07        7.80      1.62 o 
  -6  -5   1        0.89       -0.83      0.83 o 
  -5  -5   1       27.12       37.03      5.60 o 
  -4  -5   1       44.16       38.03      3.92 o 
  -3  -5   1      297.36      293.70     10.28 o 
  -2  -5   1       22.38       25.40      2.25 o 
  -1  -5   1       26.11       27.37      2.80 o 
   0  -5   1        5.14        3.27      1.84 o 
   1  -5   1      163.42      144.05      7.13 o 
   2  -5   1      504.70      450.95     14.26 o 
   3  -5   1      254.36      302.14     12.89 o 
   4  -5   1       88.90       82.09     12.24 o 
   5  -5   1       42.07       39.84      4.99 o 
   6  -5   1      477.08      474.88     18.22 o 
   7  -5   1        0.03        0.17      2.95 o 
   8  -5   1       19.37       21.71      6.36 o 
   9  -5   1       11.44       12.38      4.97 o 
  10  -5   1        3.67        0.87      5.61 o 
  11  -5   1        0.95        0.13      1.62 o 
  12  -5   1        1.35        5.13      2.90 o 
 -12  -4   1        1.99        2.57      1.71 o 
 -11  -4   1        5.54        1.41      3.65 o 
 -10  -4   1        1.45        2.50      2.24 o 
  -9  -4   1       18.85       14.83      3.81 o 
  -8  -4   1        7.40        7.06      1.66 o 
  -7  -4   1       16.42       14.78      2.24 o 
  -6  -4   1        2.39        3.90      1.04 o 
  -5  -4   1       59.91       51.24      3.27 o 
  -4  -4   1      300.86      323.97      8.37 o 
  -3  -4   1        1.28        0.55      0.80 o 
  -2  -4   1       40.63       43.83      2.51 o 
  -1  -4   1      113.29       97.15      4.66 o 
   0  -4   1      948.02      954.85     26.79 o 
   1  -4   1      101.22      116.71      6.08 o 
   2  -4   1      715.00      758.98     28.55 o 
   3  -4   1       64.81       72.73      5.69 o 
   4  -4   1       91.17       81.92      6.54 o 
   5  -4   1      545.55      601.82     18.25 o 
   6  -4   1        0.06        0.27      2.14 o 
   7  -4   1        0.60       -1.19      1.47 o 
   8  -4   1       31.28       34.01      4.99 o 
   9  -4   1        9.19        7.71      2.86 o 
  10  -4   1        2.88        3.76      5.04 o 
  11  -4   1        0.18       -1.01      3.90 o 
  12  -4   1        3.60        5.71      2.55 o 
 -12  -3   1        3.81       -0.92      4.08 o 
 -11  -3   1        0.90       -0.91      2.66 o 
 -10  -3   1        1.08        4.10      3.61 o 
  -9  -3   1        8.04        6.00      1.85 o 
  -8  -3   1       48.56       49.27      4.14 o 
  -7  -3   1        1.91        1.10      1.35 o 
  -6  -3   1        4.88        3.37      1.22 o 
  -5  -3   1        0.67        1.72      1.16 o 
  -4  -3   1     1119.33     1119.04     15.86 o 
  -3  -3   1     1007.73      974.45     12.30 o 
  -2  -3   1     2171.22     2121.49     37.42 o 
  -1  -3   1      316.77      318.99      5.26 o 
   0  -3   1      370.62      363.14      8.46 o 
   1  -3   1      913.97      904.68     23.08 o 
   2  -3   1      243.36      239.82      8.84 o 
   3  -3   1       79.58       88.65      5.76 o 
   4  -3   1      435.14      501.97     14.54 o 
   5  -3   1       74.69       50.96      4.91 o 
   6  -3   1        0.02        3.63      1.85 o 
   7  -3   1       72.97       78.05      6.86 o 
   8  -3   1       46.44       45.88      5.63 o 
   9  -3   1       10.65        2.29      1.72 o 
  10  -3   1        9.54        8.12      2.78 o 
  11  -3   1        2.82        2.29      2.16 o 
  12  -3   1        0.47       -0.60      1.69 o 
  13  -3   1        0.29        2.79      5.61 o 
 -13  -2   1        1.86        1.44      2.08 o 
 -12  -2   1        0.68       -2.79      3.56 o 
 -11  -2   1        1.39        4.80      3.33 o 
 -10  -2   1       18.82       28.08      7.23 o 
  -9  -2   1      113.46      112.35      8.26 o 
  -8  -2   1        0.06       -0.11      1.09 o 
  -7  -2   1       25.35       28.50      2.75 o 
  -6  -2   1       26.47       26.43      2.19 o 
  -5  -2   1       22.93       22.39      1.89 o 
  -4  -2   1       39.01       32.49      2.02 o 
  -3  -2   1       51.19       58.98      2.40 o 
  -2  -2   1    20584.97    19560.15    177.03 o 
  -1  -2   1        0.12       -0.23      0.73 o 
   0  -2   1     1038.75      892.77     14.64 o 
   1  -2   1       16.43       13.17      2.48 o 
   2  -2   1      157.67      152.68      6.04 o 
   3  -2   1      459.27      457.02     11.49 o 
   4  -2   1       14.38       12.12      2.08 o 
   5  -2   1       31.05       27.13      3.40 o 
   6  -2   1      282.11      313.71     12.34 o 
   7  -2   1        1.90        0.37      1.40 o 
   8  -2   1        1.43       -1.74      1.74 o 
   9  -2   1        3.71        2.33      1.31 o 
  10  -2   1       32.63       40.54      8.80 o 
  11  -2   1        0.02       -2.69      2.69 o 
  12  -2   1        5.61        1.34      3.68 o 
 -13  -1   1        3.27        0.71      5.68 o 
 -12  -1   1        3.85        0.80      2.02 o 
 -11  -1   1        4.83        4.29      3.75 o 
 -10  -1   1      101.02       90.94      6.43 o 
  -9  -1   1       86.32       88.68      6.03 o 
  -8  -1   1        8.21        9.44      2.40 o 
  -7  -1   1       29.42       20.84      2.54 o 
  -6  -1   1      156.61      148.04      7.29 o 
  -5  -1   1        0.47       -0.25      0.97 o 
  -4  -1   1      406.94      390.03      8.16 o 
  -3  -1   1    22131.67    21296.14    202.16 o 
  -2  -1   1     1612.43     1592.88     21.45 o 
   1  -1   1    10233.84     9571.42     62.70 o 
   2  -1   1      400.18      382.60     10.36 o 
   3  -1   1       89.85       81.18      4.23 o 
   4  -1   1        3.88        2.73      0.91 o 
   5  -1   1        5.14        6.23      1.63 o 
   6  -1   1       44.57       53.37      3.90 o 
   7  -1   1        6.06        6.91      1.57 o 
   8  -1   1       60.17       51.97      4.47 o 
   9  -1   1       11.90       12.07      2.50 o 
  10  -1   1       22.11       15.44      4.04 o 
  11  -1   1        5.57        2.82      1.87 o 
  12  -1   1        5.53        4.76      2.36 o 
 -13   0   1        0.18        0.01      1.82 o 
 -12   0   1        0.64        8.04      4.49 o 
 -11   0   1        0.99        4.27      3.07 o 
 -10   0   1        2.17        1.13      1.73 o 
  -9   0   1       74.80       75.37      5.63 o 
  -8   0   1       57.42       57.27      5.65 o 
  -7   0   1        0.42       -0.18      1.36 o 
  -6   0   1      133.87      155.10      6.49 o 
  -5   0   1       25.73       38.48      3.07 o 
  -4   0   1      466.98      472.98      7.98 o 
  -3   0   1      992.17      985.89      9.89 o 
  -2   0   1      142.20      141.88      6.94 o 
   2   0   1       85.98       78.26      4.25 o 
   3   0   1     2170.40     2022.92     23.27 o 
   4   0   1       25.39       26.36      1.86 o 
   5   0   1      291.48      317.55      7.34 o 
   6   0   1        9.71        7.25      1.60 o 
   7   0   1        0.38        0.93      0.80 o 
   8   0   1        1.96        2.79      1.11 o 
   9   0   1       47.26       44.33      4.26 o 
  10   0   1        4.36        2.71      4.75 o 
  11   0   1        5.39        3.83      2.87 o 
  12   0   1        6.22        0.05      1.97 o 
 -13   1   1        1.03       -1.49      1.90 o 
 -12   1   1        0.13        0.51      2.14 o 
 -11   1   1        0.40        2.16      1.78 o 
 -10   1   1        4.25        7.55      5.08 o 
  -9   1   1       88.40      102.83      8.30 o 
  -8   1   1        0.85        0.79      1.68 o 
  -7   1   1      106.84      110.44      6.00 o 
  -6   1   1       56.98       65.82      4.27 o 
  -5   1   1       83.79       97.85      4.90 o 
  -4   1   1      255.64      248.01      7.39 o 
  -3   1   1      788.66      713.05     13.80 o 
  -2   1   1     1048.45     1056.34     20.88 o 
   1   1   1      272.80      271.58      5.54 o 
   2   1   1     1088.49     1031.07     11.68 o 
   3   1   1       20.55       16.51      2.62 o 
   4   1   1      289.53      277.26      7.00 o 
   5   1   1      358.83      374.91      7.60 o 
   6   1   1       14.00       12.68      1.65 o 
   7   1   1        1.65        1.28      0.99 o 
   8   1   1        4.98        6.10      1.66 o 
   9   1   1        7.78       10.55      2.05 o 
  10   1   1        0.14        0.21      1.74 o 
  11   1   1        0.53        2.39      1.65 o 
  12   1   1        6.07       10.51      5.83 o 
 -13   2   1        0.33        2.15      3.57 o 
 -12   2   1        1.54        1.60      1.82 o 
 -11   2   1       19.71        8.73      4.30 o 
 -10   2   1       31.06       31.08      4.96 o 
  -9   2   1       52.33       58.17      6.36 o 
  -8   2   1       21.75       17.60      2.54 o 
  -7   2   1      152.46      164.62      7.47 o 
  -6   2   1       17.12       23.86      2.85 o 
  -5   2   1      733.93      796.63     15.42 o 
  -4   2   1        5.06        3.15      0.86 o 
  -3   2   1      127.47      128.60      9.29 o 
  -2   2   1      802.08      789.26     20.81 o 
  -1   2   1      478.75      476.26     14.60 o 
   0   2   1    15048.03    13947.60    185.57 o 
   1   2   1      100.40      103.63      4.29 o 
   2   2   1      419.31      413.10      5.73 o 
   3   2   1        1.73        1.10      0.39 o 
   4   2   1        5.44        5.22      1.09 o 
   5   2   1        6.87        7.95      1.11 o 
   6   2   1       24.20       21.08      2.48 o 
   7   2   1       77.80       80.40      5.26 o 
   8   2   1        8.58        8.37      1.55 o 
   9   2   1       51.58       46.02      6.37 o 
  10   2   1       25.23       19.86      4.53 o 
  11   2   1        0.17       -2.41      2.41 o 
  12   2   1        0.06       -3.81      3.81 o 
 -13   3   1        0.06       -4.22      4.22 o 
 -12   3   1        0.34       -3.88      3.88 o 
 -11   3   1        0.42        2.50      2.52 o 
 -10   3   1        2.39        0.96      2.58 o 
  -9   3   1        1.31       -2.04      2.16 o 
  -8   3   1       57.21       61.09      5.52 o 
  -7   3   1        0.18        1.62      1.01 o 
  -6   3   1      195.02      220.65     11.37 o 
  -5   3   1      217.52      226.82     10.94 o 
  -4   3   1      203.08      197.25     13.42 o 
  -3   3   1        0.26       -0.75      1.61 o 
  -2   3   1     3623.99     3645.61     50.62 o 
  -1   3   1     2607.70     2646.62     40.68 o 
   0   3   1      832.51      849.72     14.98 o 
   1   3   1       24.68       23.41      2.59 o 
   2   3   1      564.60      564.27      7.05 o 
   3   3   1        3.95        3.22      0.61 o 
   4   3   1       14.89       13.59      1.30 o 
   5   3   1       11.93       14.89      1.70 o 
   6   3   1        6.15        5.36      1.07 o 
   7   3   1        1.38        0.77      1.66 o 
   8   3   1        0.69        3.08      1.94 o 
   9   3   1        4.81        0.88      1.37 o 
  10   3   1        1.33        2.63      3.66 o 
  11   3   1        0.02        2.24      1.53 o 
  12   3   1        1.22       -2.71      2.85 o 
 -13   4   1        2.94        7.75      3.69 o 
 -12   4   1        0.46        3.29      4.64 o 
 -11   4   1        3.48        2.96      2.78 o 
 -10   4   1        0.02       -2.77      3.60 o 
  -9   4   1        4.90        2.51      1.71 o 
  -8   4   1       93.17      101.83      9.06 o 
  -7   4   1      234.70      252.72     13.48 o 
  -6   4   1        0.06        1.61      1.59 o 
  -5   4   1       88.95       95.44      7.65 o 
  -4   4   1       61.02       44.16      7.07 o 
  -3   4   1       32.47       35.28      5.84 o 
  -2   4   1      245.65      231.67     14.22 o 
  -1   4   1       70.68       65.42      7.33 o 
   0   4   1      543.72      552.34     13.65 o 
   1   4   1      493.15      490.24      9.28 o 
   2   4   1      111.68       97.20      4.86 o 
   3   4   1       24.16       28.32      2.01 o 
   4   4   1      260.57      254.98      5.62 o 
   5   4   1       12.90        6.90      1.18 o 
   6   4   1        2.69        2.51      0.79 o 
   7   4   1       35.77       37.33      3.96 o 
   8   4   1       69.93       75.88      8.41 o 
   9   4   1       13.64       17.86      4.52 o 
  10   4   1        1.85        0.79      1.16 o 
  11   4   1        0.01        3.34      2.48 o 
 -13   5   1        0.40        0.28      1.96 o 
 -12   5   1       17.06       22.64      7.87 o 
 -11   5   1        0.84        4.65      3.71 o 
 -10   5   1        2.61       -4.11      4.13 o 
  -9   5   1       16.46       19.16      6.22 o 
  -8   5   1        0.69       -4.52      4.52 o 
  -7   5   1      107.49       95.97     12.52 o 
  -6   5   1      275.68      264.41     14.07 o 
  -5   5   1       14.25       15.73      3.40 o 
  -4   5   1       10.80       13.90      4.25 o 
  -3   5   1        3.18        6.77      2.61 o 
  -2   5   1      325.23      290.19     17.62 o 
  -1   5   1       15.49       33.75      5.93 o 
   0   5   1       95.46      118.47      6.90 o 
   1   5   1       98.52       93.83      5.31 o 
   2   5   1       88.40      104.65      4.77 o 
   3   5   1        1.21       -0.18      0.77 o 
   4   5   1       11.21       12.34      1.82 o 
   5   5   1        2.14        2.04      0.97 o 
   6   5   1        0.11        0.55      0.69 o 
   7   5   1        9.52        7.25      1.47 o 
   8   5   1       53.51       53.91      7.20 o 
   9   5   1        0.10       -0.28      1.70 o 
  10   5   1        1.48        1.61      1.65 o 
  11   5   1        0.37        2.64      3.31 o 
 -13   6   1        6.75        8.35      5.62 o 
 -12   6   1        0.55       -2.56      2.72 o 
 -11   6   1        2.61        7.95      4.63 o 
 -10   6   1        0.28        2.69      3.63 o 
  -9   6   1      140.12      150.64     17.94 o 
  -8   6   1       82.73       82.50     12.68 o 
  -7   6   1      460.97      501.74     30.14 o 
  -6   6   1       19.27       18.91      5.90 o 
  -5   6   1        1.09        0.80      1.16 o 
  -4   6   1       23.77       22.40      5.74 o 
  -3   6   1      222.82      218.34     16.96 o 
  -2   6   1     1613.05     1745.73     46.69 o 
  -1   6   1      346.61      383.03     21.34 o 
   0   6   1       40.60       46.72      4.81 o 
   1   6   1      366.62      351.73     22.16 o 
   2   6   1     1184.16     1200.18     19.22 o 
   3   6   1      431.28      444.04     12.05 o 
   4   6   1       32.04       32.94      3.34 o 
   5   6   1        5.84        3.35      0.74 o 
   6   6   1        0.01       -0.60      0.77 o 
   7   6   1       16.27       17.56      2.19 o 
   8   6   1        3.33        8.79      2.91 o 
   9   6   1        2.64        1.74      1.90 o 
  10   6   1        0.10        1.09      3.02 o 
 -12   7   1        6.35        2.79      2.82 o 
 -11   7   1       12.79       12.55      6.09 o 
 -10   7   1        5.06        8.21      4.95 o 
  -9   7   1       76.84       84.59     14.05 o 
  -8   7   1        2.94        3.49      3.20 o 
  -7   7   1      511.98      557.57     33.16 o 
  -6   7   1      106.83      110.91     14.63 o 
  -5   7   1        0.08        1.16      2.09 o 
  -4   7   1       18.58       27.46      4.67 o 
  -3   7   1      340.21      355.51     23.10 o 
  -2   7   1        5.69        5.07      3.24 o 
  -1   7   1        0.36        1.29      0.99 o 
   0   7   1        1.45        1.01      1.34 o 
   1   7   1      372.53      423.59     14.58 o 
   2   7   1      127.90      133.49      9.02 o 
   3   7   1       63.58       71.50      6.59 o 
   4   7   1      125.88      128.39      7.45 o 
   5   7   1        4.70        5.24      1.25 o 
   6   7   1        0.03        0.38      0.98 o 
   7   7   1        1.90        1.56      2.17 o 
   8   7   1       19.92       24.64      5.52 o 
   9   7   1        1.15       -0.32      2.75 o 
  10   7   1        1.07       -0.39      4.58 o 
 -12   8   1        3.04       -2.38      2.38 o 
 -11   8   1        0.15        0.12      2.36 o 
 -10   8   1        0.02       -1.77      3.71 o 
  -9   8   1        1.46       -3.98      5.11 o 
  -8   8   1       85.84       92.75     14.87 o 
  -7   8   1      723.86      815.02     41.91 o 
  -6   8   1        0.06        2.08      2.77 o 
  -5   8   1      376.18      373.65     26.78 o 
  -4   8   1        7.92        2.87      2.82 o 
  -3   8   1        6.59        3.45      3.20 o 
  -2   8   1      159.81      173.38     16.80 o 
  -1   8   1        0.25       -0.03      0.48 o 
   0   8   1       64.85       69.99     11.98 o 
   1   8   1        3.95        2.11      1.65 o 
   2   8   1        6.60        6.45      2.03 o 
   3   8   1      108.98      104.92     11.31 o 
   4   8   1        0.19        2.03      1.44 o 
   5   8   1        0.32        0.62      1.17 o 
   6   8   1        0.18        1.71      2.79 o 
   7   8   1        0.21        2.18      3.45 o 
   8   8   1        4.50        5.34      4.79 o 
   9   8   1        0.00       -3.63      3.63 o 
 -12   9   1        2.87        1.94      2.44 o 
 -11   9   1        0.22       -5.83      5.83 o 
 -10   9   1        5.11       -4.01      4.13 o 
  -9   9   1        4.78        2.17      2.40 o 
  -8   9   1      113.57      111.77     17.35 o 
  -7   9   1        0.50        3.70      5.64 o 
  -6   9   1      234.57      242.97     23.28 o 
  -5   9   1       23.95       26.98      7.90 o 
  -4   9   1        2.56        8.25      4.12 o 
  -3   9   1        2.53        3.15      2.94 o 
  -2   9   1       90.26       88.34      6.64 o 
  -1   9   1       92.13       85.14      7.98 o 
   0   9   1       14.29       12.70      2.88 o 
   1   9   1        3.56        4.23      2.74 o 
   2   9   1       86.02       86.66      6.19 o 
   3   9   1        0.95       -0.25      1.50 o 
   4   9   1        0.66        3.63      2.80 o 
   5   9   1        1.32        0.05      1.22 o 
   6   9   1        0.08        0.50      0.94 o 
   7   9   1        0.08        0.02      2.04 o 
   8   9   1        5.76        3.85      2.52 o 
 -11  10   1        1.48       -0.45      1.88 o 
 -10  10   1        0.25       -1.15      2.87 o 
  -9  10   1       16.26       11.53      5.90 o 
  -8  10   1        0.00       -2.80      2.97 o 
  -7  10   1        1.60        5.14      4.67 o 
  -6  10   1       11.68       15.48      6.15 o 
  -5  10   1        7.95       10.11      4.91 o 
  -4  10   1        0.55       -0.48      3.43 o 
  -3  10   1      239.60      231.50     16.42 o 
  -2  10   1       96.07       96.89      7.62 o 
  -1  10   1       53.30       48.98      8.27 o 
   0  10   1       10.15        6.04      2.08 o 
   1  10   1        1.16       -0.59      1.33 o 
   2  10   1      110.51      140.06     10.31 o 
   3  10   1        9.59       12.10      2.90 o 
   4  10   1        0.17        2.88      4.61 o 
   5  10   1        0.37       -0.37      3.18 o 
   6  10   1        0.58        0.78      4.97 o 
   7  10   1        2.51        1.94      3.92 o 
 -10  11   1        0.00        0.17      1.77 o 
  -9  11   1        0.68       -1.55      2.02 o 
  -8  11   1        0.01       -0.92      1.86 o 
  -7  11   1       37.78       41.35      7.48 o 
  -6  11   1        2.35        0.08      2.71 o 
  -5  11   1       20.52       17.55      4.07 o 
  -4  11   1        7.05        8.92      5.33 o 
  -3  11   1       15.98       14.44      7.03 o 
  -2  11   1       43.75       23.85      7.05 o 
  -1  11   1        8.78       12.26      3.21 o 
   0  11   1       24.66       22.38      7.63 o 
   2  11   1        4.06        8.10      3.04 o 
   3  11   1        0.14       -0.58      1.22 o 
   4  11   1        0.39        1.65      8.33 o 
   5  11   1        0.99        6.93      6.06 o 
   6  11   1        0.01       -6.15      6.15 o 
  -9  12   1        1.95        3.96      3.46 o 
  -8  12   1        0.21        0.39      1.82 o 
  -7  12   1        3.85        0.41      1.92 o 
  -6  12   1        0.12        1.53      1.25 o 
  -5  12   1        1.47        0.28      1.61 o 
  -4  12   1        4.88        2.63      3.26 o 
  -3  12   1        2.21       -3.94      3.94 o 
  -2  12   1        3.09        3.17      2.61 o 
  -1  12   1        0.48        2.26      2.31 o 
   0  12   1        1.28        7.32      5.56 o 
   1  12   1        4.04        4.37      2.81 o 
   2  12   1        7.10        9.22      3.22 o 
   3  12   1        0.04       -0.97      2.23 o 
   4  12   1        4.64        2.29      3.26 o 
   5  12   1        1.46        6.69      6.17 o 
  -8  13   1        0.07       -0.45      1.98 o 
  -7  13   1        0.44        3.18      2.67 o 
  -6  13   1        8.84        2.73      2.63 o 
  -5  13   1        0.27       -5.45      5.45 o 
  -4  13   1        1.77       -2.40      4.50 o 
  -3  13   1        2.93        1.02      3.07 o 
  -2  13   1        0.19        2.22      3.07 o 
  -1  13   1        8.29       13.08      6.73 o 
   0  13   1        0.08        7.29      4.94 o 
   1  13   1       48.67       49.55      7.32 o 
   2  13   1        4.70       -1.16      2.65 o 
   3  13   1        5.14        4.59      8.22 o 
   4  13   1        0.40        9.76      8.90 o 
  -6  14   1       12.44       19.03      7.99 o 
  -5  14   1       11.30        9.38      6.63 o 
  -4  14   1        0.05        5.62      4.59 o 
  -3  14   1        7.73       12.53      7.33 o 
  -2  14   1        0.45        0.84      2.13 o 
  -1  14   1        0.31       -0.83      2.81 o 
   0  14   1       10.52        5.45      3.58 o 
   1  14   1        7.90       17.81      7.34 o 
   1 -15   2        0.22       -4.82      4.82 o 
   2 -15   2        4.88        4.08      3.02 o 
  -3 -14   2        0.36       -3.18      4.72 o 
  -2 -14   2        1.23        2.61      3.16 o 
  -1 -14   2       11.34        2.30      3.61 o 
   0 -14   2       20.90       32.26     10.23 o 
   1 -14   2        2.67        4.60      5.17 o 
   2 -14   2        0.94        0.84      2.35 o 
   3 -14   2        0.41       -0.07      2.05 o 
   4 -14   2        7.37        0.47      4.97 o 
   5 -14   2       15.46       15.54      7.72 o 
   6 -14   2        0.01       -0.96      2.63 o 
  -5 -13   2        0.35        4.45      2.89 o 
  -4 -13   2        4.37        4.34      4.02 o 
  -3 -13   2        4.62        6.64      4.18 o 
  -2 -13   2        0.07        1.24      2.36 o 
  -1 -13   2       51.64       36.68      9.81 o 
   0 -13   2        6.22       -1.75      3.32 o 
   1 -13   2        0.06        0.48      4.40 o 
   2 -13   2        0.37        2.73      3.18 o 
   3 -13   2        0.03       -1.27      3.87 o 
   4 -13   2        1.55       -0.33      2.40 o 
   5 -13   2        3.75        5.16      2.91 o 
   6 -13   2        3.38        2.80      3.06 o 
   7 -13   2        0.20       -0.27      2.00 o 
  -6 -12   2        5.86        3.98      3.79 o 
  -5 -12   2        4.31        7.89      6.23 o 
  -4 -12   2        1.68        4.16      3.28 o 
  -3 -12   2       12.95       16.27      6.48 o 
  -2 -12   2        2.83        2.35      4.31 o 
  -1 -12   2        0.01        0.21      3.60 o 
   0 -12   2       23.04       37.22      7.04 o 
   1 -12   2       89.58       92.50     15.62 o 
   2 -12   2        7.69       12.29      6.00 o 
   3 -12   2        1.48        1.14      2.55 o 
   4 -12   2        0.90       -1.52      2.58 o 
   5 -12   2        0.00        1.36      2.29 o 
   6 -12   2        0.36       -1.95      4.73 o 
   7 -12   2        2.19        2.29      2.21 o 
   8 -12   2        8.92        6.85      3.78 o 
   9 -12   2        0.89       -1.42      5.17 o 
  -7 -11   2        0.47        3.89      2.75 o 
  -6 -11   2        8.92       15.74      6.37 o 
  -5 -11   2        0.00       -1.45      3.54 o 
  -4 -11   2        4.06        3.87      2.86 o 
  -3 -11   2        7.93        6.10      2.09 o 
  -2 -11   2        1.26        6.17      2.87 o 
  -1 -11   2      193.39      240.04     22.92 o 
   0 -11   2      152.41      180.34     17.03 o 
   1 -11   2        0.63        0.46      1.24 o 
   2 -11   2       16.10       18.65      5.21 o 
   3 -11   2       27.74       26.94      7.79 o 
   4 -11   2        2.40        0.89      2.38 o 
   5 -11   2        2.41        2.09      1.26 o 
   6 -11   2        0.03        0.71      4.15 o 
   7 -11   2        2.11       -0.31      1.30 o 
   8 -11   2        3.84        3.54      1.94 o 
   9 -11   2        0.93        1.00      3.68 o 
  -8 -10   2        0.22       -4.56      4.56 o 
  -7 -10   2        3.70        3.95      5.80 o 
  -6 -10   2        2.66       -1.25      2.05 o 
  -5 -10   2        0.56        2.11      2.99 o 
  -4 -10   2        2.43        3.36      2.29 o 
  -3 -10   2        0.42       -1.29      1.29 o 
  -2 -10   2       40.16       45.52      5.19 o 
  -1 -10   2       55.12       51.93      8.89 o 
   0 -10   2      118.08      116.60      8.16 o 
   1 -10   2       80.53       67.31      6.54 o 
   2 -10   2      190.15      194.15     19.82 o 
   3 -10   2        7.06        6.85      4.22 o 
   4 -10   2       18.74       18.48      3.82 o 
   5 -10   2       15.40       13.81      3.61 o 
   6 -10   2        9.29        8.98      3.04 o 
   7 -10   2        0.77       -2.06      2.06 o 
   8 -10   2       17.12       24.23      5.78 o 
   9 -10   2       24.58       28.15      6.83 o 
  10 -10   2        0.76        1.16      3.23 o 
  -9  -9   2        0.07        8.84      5.66 o 
  -8  -9   2        7.28        6.58      2.43 o 
  -7  -9   2       43.32       49.67      5.45 o 
  -6  -9   2        2.68        2.25      1.79 o 
  -5  -9   2       11.79       16.92      4.77 o 
  -4  -9   2        0.03        1.79      1.61 o 
  -3  -9   2        0.02        5.55      7.21 o 
  -2  -9   2        2.55        1.97      3.02 o 
  -1  -9   2        1.24        2.31      1.07 o 
   0  -9   2        6.33        3.19      1.33 o 
   1  -9   2      217.24      211.02     19.38 o 
   2  -9   2        1.45        0.18      1.64 o 
   3  -9   2       19.30       11.64      3.18 o 
   4  -9   2       26.41       23.40      4.30 o 
   5  -9   2       19.28       20.35      4.56 o 
   6  -9   2       13.58       15.80      4.07 o 
   7  -9   2       11.02        3.22      4.92 o 
   8  -9   2       71.11       66.92      9.25 o 
   9  -9   2       10.25       10.33      3.64 o 
  10  -9   2        3.26        2.50      2.55 o 
  11  -9   2        0.29       -0.26      5.48 o 
 -10  -8   2        1.05       -1.48      3.71 o 
  -9  -8   2        3.22        0.17      2.07 o 
  -8  -8   2        1.79        4.64      2.07 o 
  -7  -8   2       34.35       41.77      3.69 o 
  -6  -8   2       53.85       48.39      7.15 o 
  -5  -8   2       27.30       23.81      5.76 o 
  -4  -8   2       22.89       28.61      6.63 o 
  -3  -8   2       12.96       12.95      2.48 o 
  -2  -8   2       17.98       18.78      5.48 o 
  -1  -8   2        0.23        0.29      0.76 o 
   0  -8   2       86.55       88.09      6.22 o 
   1  -8   2       26.17       18.71      5.30 o 
   2  -8   2      225.84      217.47     14.26 o 
   3  -8   2      190.78      220.95     18.86 o 
   4  -8   2        1.62        1.29      1.70 o 
   5  -8   2        1.19        0.82      2.15 o 
   6  -8   2        3.43        4.64      2.60 o 
   7  -8   2        0.22        1.08      1.40 o 
   8  -8   2        0.00       -0.32      1.58 o 
   9  -8   2        1.48        4.60      2.21 o 
  10  -8   2        0.17       -2.20      3.16 o 
  11  -8   2        1.91       -1.88      2.24 o 
 -11  -7   2        0.48       -3.79      3.79 o 
 -10  -7   2        0.40        2.62      2.73 o 
  -9  -7   2        2.71        1.68      1.21 o 
  -8  -7   2       18.56       21.68      3.37 o 
  -7  -7   2        0.02       -1.16      1.82 o 
  -6  -7   2        1.72        2.06      1.46 o 
  -5  -7   2       73.73       72.76      6.21 o 
  -4  -7   2        0.07        0.45      1.43 o 
  -3  -7   2      213.76      226.86      8.65 o 
  -2  -7   2        1.25        0.97      1.69 o 
  -1  -7   2       19.55       10.55      1.64 o 
   0  -7   2       18.70       20.50      5.02 o 
   1  -7   2       22.93       21.13      5.38 o 
   2  -7   2       13.17       11.33      2.21 o 
   3  -7   2       57.55       66.09      7.13 o 
   4  -7   2      123.96      138.09      8.46 o 
   5  -7   2        0.56        2.07      1.74 o 
   6  -7   2        2.92        4.66      2.23 o 
   7  -7   2       76.21       92.26     21.06 o 
   8  -7   2       29.40       23.24      6.41 o 
   9  -7   2        0.02       -0.16      2.03 o 
  10  -7   2        0.15        1.20      1.67 o 
  11  -7   2        0.10       -2.49      3.19 o 
  12  -7   2        2.43       11.71      7.48 o 
 -11  -6   2        2.76        0.09      2.65 o 
 -10  -6   2        2.58       -1.04      6.32 o 
  -9  -6   2        0.55        0.04      1.93 o 
  -8  -6   2        0.61        0.73      1.20 o 
  -7  -6   2       54.74       56.07      5.06 o 
  -6  -6   2        1.31        1.41      1.43 o 
  -5  -6   2        0.83       -0.97      0.97 o 
  -4  -6   2       14.20        8.53      1.56 o 
  -3  -6   2      211.55      224.14      8.93 o 
  -2  -6   2       23.09       21.99      2.23 o 
  -1  -6   2       27.97       24.49      1.86 o 
   0  -6   2       52.56       50.05      7.54 o 
   1  -6   2       21.75       23.04      3.07 o 
   2  -6   2      313.21      339.97     11.25 o 
   3  -6   2       32.18       27.21      4.14 o 
   4  -6   2        4.09        0.82      0.95 o 
   5  -6   2        0.19        0.97      1.34 o 
   6  -6   2        9.32        8.21      2.15 o 
   7  -6   2      260.46      267.72     15.92 o 
   8  -6   2        0.01       -3.09      3.09 o 
   9  -6   2        0.09       -0.56      1.58 o 
  10  -6   2        0.12       -2.66      2.66 o 
  11  -6   2        9.14        7.14      3.18 o 
  12  -6   2        0.12       -3.01      3.82 o 
 -12  -5   2        2.31       -0.31      2.13 o 
 -11  -5   2        0.05        2.61      4.01 o 
 -10  -5   2       10.34       14.17      4.47 o 
  -9  -5   2        5.91        8.70      2.55 o 
  -8  -5   2        2.20        7.77      1.85 o 
  -7  -5   2        1.72        0.48      0.84 o 
  -6  -5   2        6.45        7.78      2.04 o 
  -5  -5   2      105.86      109.77      6.99 o 
  -4  -5   2       29.16       29.09      2.82 o 
  -3  -5   2       25.47       35.95      3.60 o 
  -2  -5   2       91.33       92.83      4.31 o 
  -1  -5   2        0.26        0.05      0.28 o 
   0  -5   2        1.95        1.33      1.39 o 
   1  -5   2       33.37       39.48      3.97 o 
   2  -5   2     3419.36     3672.87     34.78 o 
   3  -5   2        2.91        2.42      1.30 o 
   4  -5   2       25.63       23.66      3.60 o 
   5  -5   2       27.15       27.21      3.48 o 
   6  -5   2       63.97       66.77      5.78 o 
   7  -5   2      139.28      143.96      8.82 o 
   8  -5   2        1.85        4.43      4.00 o 
   9  -5   2        3.20        3.63      1.93 o 
  10  -5   2        4.70        2.23      5.23 o 
  11  -5   2        1.03        4.69      3.45 o 
  12  -5   2        8.97        7.09      5.36 o 
 -12  -4   2        0.58        1.14      2.32 o 
 -11  -4   2        0.02        0.16      1.57 o 
 -10  -4   2        0.01        1.16      4.21 o 
  -9  -4   2       31.01       26.37      3.39 o 
  -8  -4   2        4.25        4.00      1.51 o 
  -7  -4   2       32.29       31.35      2.93 o 
  -6  -4   2      196.05      197.47      6.82 o 
  -5  -4   2       16.21       20.98      2.25 o 
  -4  -4   2        3.50       15.63      3.88 o 
  -3  -4   2        0.00       -0.39      0.60 o 
  -2  -4   2      478.70      418.94     11.72 o 
  -1  -4   2      105.21       98.75      8.54 o 
   0  -4   2      933.74      917.19     16.73 o 
   1  -4   2     2839.79     2730.63     28.71 o 
   2  -4   2       12.25       11.32      1.74 o 
   3  -4   2      185.34      192.51      9.29 o 
   4  -4   2     1289.25     1449.67     26.41 o 
   5  -4   2      163.65      179.79      9.77 o 
   6  -4   2        7.50        5.83      1.38 o 
   7  -4   2      256.64      265.00     11.40 o 
   8  -4   2       70.20       67.82      6.17 o 
   9  -4   2       11.12       11.65      2.70 o 
  10  -4   2        1.85        5.29      2.71 o 
  11  -4   2        0.08        1.69      2.40 o 
  12  -4   2        6.39        9.19      5.92 o 
 -13  -3   2        0.73        0.78      2.13 o 
 -12  -3   2        5.81        6.87      4.98 o 
 -11  -3   2        0.11        1.91      2.15 o 
 -10  -3   2        0.91        1.38      2.12 o 
  -9  -3   2        5.00        4.24      1.38 o 
  -8  -3   2      186.54      198.95      7.05 o 
  -7  -3   2       48.87       49.56      3.26 o 
  -6  -3   2       47.25       44.82      2.83 o 
  -5  -3   2     1138.52     1219.12     23.55 o 
  -4  -3   2      780.87      795.91     17.02 o 
  -3  -3   2        0.41        4.21      0.82 o 
  -2  -3   2      464.49      431.62     11.27 o 
  -1  -3   2      533.76      487.64      9.84 o 
   0  -3   2       79.35       77.28      4.40 o 
   1  -3   2     7542.99     7535.96     38.85 o 
   2  -3   2     1113.27     1134.68     18.95 o 
   3  -3   2     1879.74     1999.75     26.39 o 
   4  -3   2      269.32      292.40     10.71 o 
   5  -3   2      171.76      180.39      8.98 o 
   6  -3   2      386.49      379.52     12.31 o 
   7  -3   2       76.19       74.16      5.81 o 
   8  -3   2       16.52       16.80      2.82 o 
   9  -3   2        5.83        0.68      3.59 o 
  10  -3   2        4.95        4.12      4.63 o 
  11  -3   2        1.58        3.19      2.18 o 
  12  -3   2        0.96       -1.72      4.16 o 
 -13  -2   2        2.13       -1.25      2.44 o 
 -12  -2   2        1.36       -2.10      2.10 o 
 -11  -2   2        1.11       -0.34      3.02 o 
 -10  -2   2        6.96        4.62      1.62 o 
  -9  -2   2        0.00       -0.12      0.81 o 
  -8  -2   2        1.94        2.38      0.85 o 
  -7  -2   2       75.02       62.84      3.71 o 
  -6  -2   2      829.92      869.04     15.54 o 
  -5  -2   2      369.95      381.66      9.56 o 
  -4  -2   2       15.27       15.95      2.19 o 
  -3  -2   2       12.63       11.74      1.84 o 
  -2  -2   2    14680.24    14198.92     80.72 o 
  -1  -2   2      458.60      408.27      6.78 o 
   0  -2   2    10497.32     9850.11     44.91 o 
   1  -2   2     2782.48     2746.93     20.14 o 
   2  -2   2     1709.83     1594.10     19.13 o 
   3  -2   2        0.07       -0.64      0.64 o 
   4  -2   2      196.30      194.63     12.08 o 
   5  -2   2       37.35       52.22      4.46 o 
   6  -2   2      132.82      130.27      7.48 o 
   7  -2   2       54.99       64.22      5.05 o 
   8  -2   2       19.68       15.20      2.67 o 
   9  -2   2       21.85       18.08      3.79 o 
  10  -2   2       18.83       21.97      5.09 o 
  11  -2   2        0.06        1.98      2.58 o 
  12  -2   2        1.21       -3.00      3.83 o 
 -13  -1   2        1.35        0.60      2.23 o 
 -12  -1   2        1.62        1.20      1.85 o 
 -11  -1   2        8.18       10.08      4.48 o 
 -10  -1   2        0.40       -0.77      1.17 o 
  -9  -1   2       18.21       16.20      2.93 o 
  -8  -1   2       32.63       36.51      4.57 o 
  -7  -1   2        7.17        8.41      1.59 o 
  -6  -1   2       39.16       39.31      3.31 o 
  -5  -1   2       22.89       23.78      2.41 o 
  -4  -1   2      182.32      172.13      5.56 o 
  -3  -1   2    32278.53    31201.61    222.47 o 
  -2  -1   2     9769.35     9257.03     59.48 o 
  -1  -1   2       66.82       63.61      4.44 o 
   0  -1   2       33.94       19.80      2.32 o 
   1  -1   2        0.17        0.31      0.32 o 
   2  -1   2        0.07        0.05      0.49 o 
   3  -1   2      289.92      265.10      7.15 o 
   4  -1   2       10.31       15.82      3.15 o 
   5  -1   2       18.85       20.21      3.15 o 
   6  -1   2        0.34        0.39      0.78 o 
   7  -1   2        1.65        1.88      0.79 o 
   8  -1   2        0.23        0.51      1.14 o 
   9  -1   2        0.02       -0.84      0.84 o 
  10  -1   2       67.45       73.51      8.80 o 
  11  -1   2        0.17       -2.06      3.80 o 
  12  -1   2        1.08        0.52      2.79 o 
 -13   0   2        1.90        6.17      4.74 o 
 -12   0   2       12.42        9.74      5.89 o 
 -11   0   2       11.55       10.38      5.50 o 
 -10   0   2        5.10        0.91      1.44 o 
  -9   0   2       16.84        8.45      2.99 o 
  -8   0   2       32.46       33.49      4.44 o 
  -7   0   2       41.30       43.45      5.71 o 
  -6   0   2        0.27        7.43      1.74 o 
  -5   0   2     1307.49     1409.82     18.93 o 
  -4   0   2     5362.50     5576.39     34.35 o 
  -3   0   2     5528.70     5523.24     54.77 o 
  -2   0   2     1029.89     1036.61     14.28 o 
  -1   0   2     3649.18     3356.91     21.07 o 
   0   0   2     3266.26     3114.94     24.21 o 
   1   0   2      615.84      557.34      9.12 o 
   2   0   2      209.07      208.72      5.33 o 
   3   0   2        6.99        6.60      1.21 o 
   4   0   2        0.13        0.16      0.47 o 
   5   0   2       16.30       15.02      1.58 o 
   6   0   2        2.30        3.03      0.84 o 
   7   0   2       65.12       62.58      3.56 o 
   8   0   2        1.07        1.08      0.69 o 
   9   0   2        0.44       -1.39      1.64 o 
  10   0   2        5.60       -0.14      1.87 o 
  11   0   2        6.40        8.85      6.09 o 
  12   0   2        1.18       -5.13      5.13 o 
 -13   1   2        0.54       -4.45      4.45 o 
 -12   1   2        0.00        2.80      2.92 o 
 -11   1   2        1.52       -1.03      2.61 o 
 -10   1   2      255.32      244.77     13.75 o 
  -9   1   2       87.67      108.16      8.76 o 
  -8   1   2       30.81       29.60      4.24 o 
  -7   1   2        1.85        4.36      1.25 o 
  -6   1   2      139.21      138.16      5.90 o 
  -5   1   2      360.29      382.78      8.59 o 
  -4   1   2      458.36      429.69     15.54 o 
  -3   1   2      409.09      397.26     15.33 o 
  -2   1   2     1174.83     1119.02     16.18 o 
  -1   1   2     1416.72     1327.06     20.91 o 
   0   1   2     1253.53     1161.89     12.74 o 
   1   1   2     1717.05     1551.68     12.38 o 
   2   1   2      371.94      356.78      8.39 o 
   3   1   2      258.53      244.68      7.95 o 
   4   1   2      156.94      173.70      7.78 o 
   5   1   2        1.17        0.21      0.52 o 
   6   1   2       99.81       92.06      9.37 o 
   7   1   2        0.16       -0.19      0.55 o 
   8   1   2        4.56        5.32      1.69 o 
   9   1   2       14.56       15.17      3.53 o 
  10   1   2        2.57        0.31      2.91 o 
  11   1   2        0.04       -1.33      2.13 o 
  12   1   2       22.43       33.02     11.10 o 
 -13   2   2        0.01        1.93      4.55 o 
 -12   2   2        0.32        5.81      5.11 o 
 -11   2   2        9.09        6.75      4.04 o 
 -10   2   2        1.75        3.46      3.63 o 
  -9   2   2       31.71       34.17      3.87 o 
  -8   2   2       53.54       51.14      4.29 o 
  -7   2   2      402.20      420.72     11.31 o 
  -6   2   2        0.01        0.98      0.92 o 
  -5   2   2        1.95        5.23      1.68 o 
  -4   2   2        6.54        6.89      2.37 o 
  -3   2   2      142.64      138.05      9.92 o 
  -2   2   2       28.50       27.67      4.12 o 
  -1   2   2     2809.48     2689.30     35.88 o 
   0   2   2       36.26       37.53      2.57 o 
   1   2   2     1298.79     1197.25     10.60 o 
   2   2   2      105.52       89.95      5.85 o 
   3   2   2      520.40      518.56      8.60 o 
   4   2   2      408.90      421.74     11.41 o 
   5   2   2       25.56       33.83      5.16 o 
   6   2   2       63.86       77.03      6.70 o 
   7   2   2        0.54        0.13      1.26 o 
   8   2   2        1.03        2.31      2.73 o 
   9   2   2        3.35        0.96      1.65 o 
  10   2   2       13.14       11.08      3.46 o 
  11   2   2        1.98        7.14      3.60 o 
 -13   3   2        0.85        1.27      6.02 o 
 -12   3   2        3.45        1.19      2.19 o 
 -11   3   2        8.67        6.38      4.23 o 
 -10   3   2        2.58        2.25      3.13 o 
  -9   3   2        3.64        4.40      1.62 o 
  -8   3   2       58.37       69.55      7.33 o 
  -7   3   2       89.29       87.91      6.26 o 
  -6   3   2       22.80       28.63      3.46 o 
  -5   3   2      804.29      869.86     31.13 o 
  -4   3   2       69.09       64.41      7.83 o 
  -3   3   2      444.93      496.28     20.51 o 
  -2   3   2     2570.87     2581.80     43.62 o 
  -1   3   2     2071.81     1934.64     35.43 o 
   0   3   2      251.70      243.09      8.70 o 
   1   3   2        8.60        8.39      1.75 o 
   2   3   2       95.40       84.25      4.63 o 
   3   3   2       31.37       28.12      1.55 o 
   4   3   2      192.79      202.96      5.07 o 
   5   3   2      293.41      327.87      9.58 o 
   6   3   2      123.28      117.26      9.44 o 
   7   3   2       23.08       21.86      4.35 o 
   8   3   2        9.97       12.46      2.77 o 
   9   3   2        6.76        6.54      2.27 o 
  10   3   2        8.78       10.50      2.67 o 
  11   3   2        0.16        0.20      2.54 o 
 -13   4   2        2.03        3.43      4.22 o 
 -12   4   2        0.04        3.78      3.47 o 
 -11   4   2        0.01       -1.08      2.41 o 
 -10   4   2        5.11        3.51      1.10 o 
  -9   4   2        2.35        6.95      3.83 o 
  -8   4   2        9.39        6.20      3.17 o 
  -7   4   2        6.70       10.28      2.24 o 
  -6   4   2        1.67        1.39      1.03 o 
  -5   4   2       81.23       75.35      9.71 o 
  -4   4   2        5.17        6.98      3.25 o 
  -3   4   2      422.00      452.35     21.25 o 
  -2   4   2       51.93       51.75      6.77 o 
  -1   4   2      153.60      172.67     12.01 o 
   0   4   2     1664.21     1687.02     21.08 o 
   1   4   2      340.88      337.95      6.68 o 
   2   4   2      167.72      170.24      5.61 o 
   3   4   2       46.45       41.81      3.13 o 
   4   4   2        5.68        3.45      1.00 o 
   5   4   2       68.81       69.43      2.87 o 
   6   4   2        0.17       -0.90      1.16 o 
   7   4   2        0.51        2.88      1.58 o 
   8   4   2       49.42       58.44      7.71 o 
   9   4   2        2.68       -0.21      1.56 o 
  10   4   2        2.45        2.05      2.24 o 
  11   4   2        0.23        0.83      1.47 o 
 -13   5   2        0.20        0.81      2.83 o 
 -12   5   2        0.12        3.64      4.11 o 
 -11   5   2       52.71       55.84     12.13 o 
 -10   5   2        5.65        1.69      2.36 o 
  -9   5   2      106.25      109.45     14.98 o 
  -8   5   2      198.19      219.84     20.01 o 
  -7   5   2        0.03        0.86      1.63 o 
  -6   5   2       24.38       21.90      4.25 o 
  -5   5   2       19.70       25.27      6.08 o 
  -4   5   2      109.19      121.41     12.41 o 
  -3   5   2      110.51      142.48     13.01 o 
  -2   5   2      535.82      577.37     24.93 o 
  -1   5   2     4694.19     5213.53     73.04 o 
   0   5   2      359.41      375.94     10.95 o 
   1   5   2      199.83      208.50      7.12 o 
   2   5   2       87.65       88.89      4.90 o 
   3   5   2      138.63      145.41      6.67 o 
   4   5   2      113.01      109.54      4.86 o 
   5   5   2        4.43        3.36      1.04 o 
   6   5   2        2.18        1.47      0.58 o 
   7   5   2       40.98       40.60      4.65 o 
   8   5   2       51.10       60.38      7.67 o 
   9   5   2        0.08       -0.62      1.87 o 
  10   5   2        1.41        2.02      1.89 o 
 -13   6   2        1.16        3.55      2.32 o 
 -12   6   2        0.96        6.35      5.41 o 
 -11   6   2        4.12       11.75      5.79 o 
 -10   6   2       46.81       48.26     10.77 o 
  -9   6   2      173.77      176.28     20.04 o 
  -8   6   2       37.22       35.07      7.74 o 
  -7   6   2       41.76       42.90      9.00 o 
  -6   6   2       11.51       12.23      5.19 o 
  -5   6   2       18.19       12.60      4.50 o 
  -4   6   2        3.87        3.06      2.69 o 
  -3   6   2       35.19       36.85      6.75 o 
  -2   6   2        9.91       12.12      4.08 o 
  -1   6   2       17.91       13.67      2.74 o 
   0   6   2       53.06       52.39      6.57 o 
   1   6   2       99.77      111.79      7.90 o 
   2   6   2        0.48       14.56     13.63 o 
   3   6   2       39.44       36.21      3.84 o 
   4   6   2       20.59       20.26      2.44 o 
   5   6   2        0.87        0.13      0.66 o 
   6   6   2        5.85        4.10      1.40 o 
   7   6   2        9.42        5.27      1.80 o 
   8   6   2       28.01       29.94      5.36 o 
   9   6   2        1.88       -5.19      5.19 o 
  10   6   2        0.22        3.46      3.37 o 
 -13   7   2        1.87        2.62      2.54 o 
 -12   7   2        1.83        6.03      4.94 o 
 -11   7   2        0.05       -3.86      3.86 o 
 -10   7   2       42.17       37.24     10.03 o 
  -9   7   2       18.96       18.94      7.32 o 
  -8   7   2       31.64       31.28      8.43 o 
  -7   7   2       34.40       48.37     10.98 o 
  -6   7   2        8.19        4.57      3.63 o 
  -5   7   2      154.09      168.26     17.14 o 
  -4   7   2      156.72      189.48     17.34 o 
  -3   7   2       77.35       78.15     11.14 o 
  -2   7   2       36.83       32.98      7.07 o 
  -1   7   2        5.46        6.60      1.69 o 
   0   7   2        3.29        2.33      1.38 o 
   1   7   2      185.39      182.97      9.29 o 
   2   7   2       74.67       64.23      6.70 o 
   3   7   2       43.44       48.10      3.65 o 
   4   7   2        2.69        1.76      0.93 o 
   5   7   2        4.06        4.56      1.29 o 
   6   7   2        0.39       -1.77      2.04 o 
   7   7   2        0.05        0.71      3.19 o 
   8   7   2        7.91       -3.19      3.30 o 
   9   7   2        0.28        2.80      3.49 o 
 -12   8   2        0.92       -5.01      5.01 o 
 -11   8   2        0.19        0.11      2.68 o 
 -10   8   2        3.38       -4.32      4.74 o 
  -9   8   2       45.65       41.67     10.40 o 
  -8   8   2       23.55       25.89      7.79 o 
  -7   8   2      378.46      384.51     29.09 o 
  -6   8   2       73.46       66.72     11.92 o 
  -5   8   2      455.17      485.99     30.56 o 
  -4   8   2      287.50      287.35     22.85 o 
  -3   8   2       82.46       74.40     11.72 o 
  -2   8   2      296.12      345.87     23.91 o 
  -1   8   2       35.39       27.99      4.36 o 
   0   8   2       24.55       21.31      3.92 o 
   1   8   2       44.23       39.66      5.48 o 
   2   8   2      197.19      203.82     11.57 o 
   3   8   2       77.69       89.20      6.58 o 
   4   8   2        1.92        2.40      1.59 o 
   5   8   2        1.03        2.16      1.00 o 
   6   8   2        0.20       -1.20      2.18 o 
   7   8   2       35.41       31.05      6.71 o 
   8   8   2       15.33       10.73      5.61 o 
   9   8   2        3.03       -1.04      3.05 o 
 -12   9   2        0.13        2.29      2.71 o 
 -11   9   2        0.39        0.01      4.10 o 
 -10   9   2        1.60       -0.88      4.47 o 
  -9   9   2        7.62       12.45      5.96 o 
  -8   9   2        8.16        5.96      5.19 o 
  -7   9   2        2.26       -4.30      4.41 o 
  -6   9   2      172.26      190.29     20.78 o 
  -5   9   2       63.65       66.31     11.98 o 
  -4   9   2      148.18      162.21     18.19 o 
  -3   9   2        4.18        8.84      4.54 o 
  -2   9   2       69.43       59.64      7.10 o 
  -1   9   2        1.37        0.54      1.14 o 
   0   9   2        2.51       -0.46      1.29 o 
   1   9   2       44.70       54.90      6.75 o 
   2   9   2        1.83        2.56      1.98 o 
   3   9   2        5.35        3.78      1.29 o 
   4   9   2        0.03       -0.77      1.79 o 
   5   9   2        3.83        2.39      1.81 o 
   6   9   2        5.72        6.85      3.54 o 
   7   9   2        0.04       -1.76      1.76 o 
   8   9   2       11.69       11.28      4.48 o 
 -11  10   2        0.09       -0.09      2.25 o 
 -10  10   2        8.86       12.72      6.74 o 
  -9  10   2       15.78       25.61      9.25 o 
  -8  10   2       16.29       16.73      7.36 o 
  -7  10   2       56.10       34.79      9.37 o 
  -6  10   2       20.03       11.59      4.55 o 
  -5  10   2        0.65       -1.90      4.00 o 
  -4  10   2        0.23       -2.04      3.09 o 
  -3  10   2        0.14       -0.71      2.21 o 
  -2  10   2        3.75        3.73      1.38 o 
  -1  10   2        0.02        0.44      1.19 o 
   0  10   2       21.66       18.24      6.16 o 
   1  10   2        0.25        4.52      3.45 o 
   2  10   2       26.13       32.83      5.15 o 
   3  10   2        0.40        0.41      2.53 o 
   4  10   2        0.13       -2.48      2.48 o 
   5  10   2        0.36        0.07      4.46 o 
   6  10   2        0.00       -1.54      2.69 o 
   7  10   2        4.87        6.45      5.01 o 
 -10  11   2        5.44        1.44      2.77 o 
  -9  11   2        4.70        5.02      5.32 o 
  -8  11   2       63.76       85.07     16.06 o 
  -7  11   2       28.08       44.84     11.38 o 
  -6  11   2        2.66        4.52      4.51 o 
  -5  11   2        3.35        5.58      3.97 o 
  -4  11   2        3.24        5.71      3.77 o 
  -3  11   2        8.22        6.45      1.74 o 
  -2  11   2        2.04       -1.23      2.98 o 
  -1  11   2       29.13       23.87      6.94 o 
   0  11   2       25.31       28.00      8.02 o 
   1  11   2       52.37       66.63      9.03 o 
   2  11   2        6.26        5.56      2.43 o 
   3  11   2        6.91       11.82      3.52 o 
   4  11   2        0.49        0.86      3.68 o 
   5  11   2        4.49       -2.21      2.86 o 
   6  11   2        0.41        1.77      5.52 o 
  -9  12   2        0.09       -2.60      3.44 o 
  -8  12   2        2.46        3.91      3.30 o 
  -7  12   2        3.64        1.64      1.28 o 
  -6  12   2        0.15       -1.50      1.97 o 
  -5  12   2        1.86        0.55      1.62 o 
  -4  12   2        8.61        8.70      5.02 o 
  -3  12   2        7.88        5.70      3.49 o 
  -2  12   2        3.06        0.63      1.71 o 
  -1  12   2        3.99        3.53      3.04 o 
   0  12   2       22.59       27.11      9.15 o 
   1  12   2       30.47       42.86      8.90 o 
   2  12   2       11.17       12.03      2.80 o 
   3  12   2        9.48       10.53      3.34 o 
   4  12   2        6.29        9.93      8.08 o 
   5  12   2        3.51        0.99      2.79 o 
  -8  13   2        1.79        0.67      1.62 o 
  -7  13   2        5.48        8.58      5.75 o 
  -6  13   2       15.76       21.73      8.58 o 
  -5  13   2       22.67       20.40      8.28 o 
  -4  13   2        5.18        4.51      4.32 o 
  -3  13   2        0.34       -2.30      3.06 o 
  -2  13   2        0.04        5.09      4.24 o 
  -1  13   2        1.66        6.73      5.53 o 
   0  13   2        1.25        5.10      5.08 o 
   1  13   2        1.09        7.21      3.22 o 
   2  13   2        0.01        3.96      4.24 o 
   3  13   2        2.35        6.45      5.69 o 
  -6  14   2        5.14        8.52      6.26 o 
  -5  14   2        3.03       -1.76      4.98 o 
  -4  14   2       10.68       15.16      6.58 o 
  -3  14   2        2.61        1.92      4.49 o 
  -2  14   2        0.21        6.52      5.93 o 
  -1  14   2        1.01        2.22      3.02 o 
   0  14   2        7.02        4.97      4.86 o 
   1  14   2        0.38        2.77      3.12 o 
   1 -15   3        0.00       -4.40      4.40 o 
   2 -15   3        0.46       -0.68      1.73 o 
  -3 -14   3        0.00        0.67      1.99 o 
  -2 -14   3        0.73       -5.12      5.12 o 
  -1 -14   3        5.36       14.86      6.64 o 
   0 -14   3        9.10        6.95      4.69 o 
   1 -14   3        0.21        9.29      5.61 o 
   2 -14   3        3.07        2.21      5.68 o 
   3 -14   3        3.60       11.51      6.67 o 
   4 -14   3        1.70        1.80      3.01 o 
   5 -14   3        0.57       -1.13      3.71 o 
  -5 -13   3        1.29        1.15      2.34 o 
  -4 -13   3        0.12        2.60      3.34 o 
  -3 -13   3        4.80        5.21      4.69 o 
  -2 -13   3       71.62       73.83     14.09 o 
  -1 -13   3        0.44        9.83      5.81 o 
   0 -13   3        0.33       -2.56      4.02 o 
   1 -13   3        8.64       14.88      6.94 o 
   2 -13   3        0.13       -2.55      2.97 o 
   3 -13   3        1.90       -4.53      4.53 o 
   4 -13   3        6.45        8.70      5.64 o 
   5 -13   3        0.32        2.43      3.94 o 
   6 -13   3       10.01       11.13      4.22 o 
   7 -13   3        0.15        1.91      1.96 o 
  -7 -12   3        0.13       14.97     10.31 o 
  -6 -12   3        0.14        2.76      4.55 o 
  -5 -12   3        2.70        1.12      2.12 o 
  -4 -12   3       26.60       31.40      8.86 o 
  -3 -12   3      101.36      123.28     16.90 o 
  -2 -12   3        7.82       15.65      5.91 o 
  -1 -12   3        3.86        2.05      4.12 o 
   0 -12   3        0.62       -1.95      2.42 o 
   1 -12   3        1.36        4.35      2.81 o 
   2 -12   3        5.94        5.08      2.89 o 
   3 -12   3        1.64        5.14      4.44 o 
   4 -12   3        2.21        0.84      2.05 o 
   5 -12   3        0.18        0.03      1.32 o 
   6 -12   3        1.75        2.87      1.81 o 
   7 -12   3        2.42        3.36      2.40 o 
   8 -12   3        0.04        3.50      2.63 o 
  -8 -11   3        0.68        4.65      7.11 o 
  -7 -11   3        0.00        2.53      2.60 o 
  -6 -11   3       12.52       25.97      7.71 o 
  -5 -11   3       17.54       21.86      6.69 o 
  -4 -11   3       25.95       31.56      8.04 o 
  -3 -11   3       40.35       40.88      9.42 o 
  -2 -11   3       17.56       25.22      3.82 o 
  -1 -11   3      674.51      802.30     41.77 o 
   0 -11   3      105.44      101.95     19.68 o 
   1 -11   3       39.98       38.50      9.14 o 
   2 -11   3       29.74       23.24      7.55 o 
   3 -11   3       10.78       19.24      6.41 o 
   4 -11   3        2.91        0.50      1.16 o 
   5 -11   3        5.13        4.48      2.03 o 
   6 -11   3        0.14       -1.00      3.04 o 
   7 -11   3       12.92        9.45      3.72 o 
   8 -11   3        5.17        3.77      3.04 o 
   9 -11   3       14.52       15.41      5.27 o 
  -9 -10   3        3.65       -3.17      4.42 o 
  -8 -10   3        1.35        1.68      5.70 o 
  -7 -10   3        0.10       -2.94      2.94 o 
  -6 -10   3        4.93        2.68      3.05 o 
  -5 -10   3        2.54        1.74      2.08 o 
  -4 -10   3        7.04       10.38      4.27 o 
  -3 -10   3        8.25        6.75      1.14 o 
  -2 -10   3        0.75       -1.58      1.80 o 
  -1 -10   3       63.31       75.25     12.80 o 
   0 -10   3      109.93      113.62      6.53 o 
   1 -10   3      223.22      218.74     20.99 o 
   2 -10   3        6.22        4.64      3.45 o 
   3 -10   3       31.57       19.65      6.95 o 
   4 -10   3        5.72        4.30      2.18 o 
   5 -10   3       34.50       25.61      6.96 o 
   6 -10   3        2.91        2.71      1.82 o 
   7 -10   3        0.49       -1.94      1.94 o 
   8 -10   3        2.97        4.49      2.84 o 
   9 -10   3        0.08        3.02      2.70 o 
  10 -10   3        0.42       -2.21      3.13 o 
 -10  -9   3        3.38        0.87      3.67 o 
  -9  -9   3        1.31        2.41      4.21 o 
  -8  -9   3        0.51        0.16      6.84 o 
  -7  -9   3       45.09       36.34      7.93 o 
  -6  -9   3        3.42        9.13      6.63 o 
  -5  -9   3        0.77       -0.92      2.47 o 
  -4  -9   3        2.02       -0.19      3.00 o 
  -3  -9   3        3.63        3.16      0.85 o 
  -2  -9   3        8.56        8.18      3.64 o 
  -1  -9   3      134.00      112.53     17.23 o 
   0  -9   3       47.35       49.38      4.05 o 
   1  -9   3       73.44       77.29     12.05 o 
   2  -9   3        0.76        0.84      2.35 o 
   3  -9   3      109.06       93.88      8.61 o 
   4  -9   3        0.14        0.97      1.86 o 
   5  -9   3       16.60       13.93      3.70 o 
   6  -9   3        0.02        1.22      2.84 o 
   7  -9   3        6.94       11.68      4.05 o 
   8  -9   3        0.18        3.32      2.59 o 
   9  -9   3       13.60       13.18      4.20 o 
  10  -9   3        0.55        1.77      2.03 o 
 -10  -8   3        0.92        3.14      2.84 o 
  -9  -8   3        2.98        3.26      1.49 o 
  -8  -8   3       58.17       67.95      6.19 o 
  -7  -8   3       93.16       93.43     11.63 o 
  -6  -8   3        0.03        0.52      1.30 o 
  -5  -8   3        4.73        1.90      1.26 o 
  -4  -8   3        1.87        2.49      2.09 o 
  -3  -8   3       49.55       44.76      3.03 o 
  -2  -8   3       78.02       73.33     10.37 o 
  -1  -8   3        8.02        5.05      1.12 o 
   0  -8   3      104.66       99.44      5.42 o 
   1  -8   3        3.03        2.33      2.61 o 
   2  -8   3        0.01       -0.02      2.01 o 
   3  -8   3       72.11       85.41      7.94 o 
   4  -8   3        1.93        0.51      1.55 o 
   5  -8   3        7.55        6.41      2.61 o 
   6  -8   3       12.41        9.89      2.84 o 
   7  -8   3        7.89        4.06      2.18 o 
   8  -8   3        0.79       -0.90      2.24 o 
   9  -8   3        2.50       -2.26      2.26 o 
  10  -8   3        1.58       -2.09      2.09 o 
  11  -8   3        0.03        3.52      2.76 o 
 -11  -7   3        0.63       -1.74      4.42 o 
 -10  -7   3        1.45       -0.67      2.68 o 
  -9  -7   3        4.46        6.62      2.12 o 
  -8  -7   3        8.37        8.76      6.22 o 
  -7  -7   3        9.15       18.06      5.39 o 
  -6  -7   3        6.60        5.27      1.83 o 
  -5  -7   3        0.93        1.12      0.94 o 
  -4  -7   3       13.54        9.12      1.85 o 
  -3  -7   3      161.52      138.34     15.27 o 
  -2  -7   3       10.95        8.35      1.83 o 
  -1  -7   3      161.70      136.45     15.75 o 
   0  -7   3       18.34       17.43      4.81 o 
   1  -7   3        7.43        6.68      1.81 o 
   2  -7   3        0.50       -0.07      1.16 o 
   3  -7   3      147.16      144.17     10.34 o 
   4  -7   3       31.80       36.39      4.30 o 
   5  -7   3        0.13       -1.11      1.11 o 
   6  -7   3       39.38       40.84      6.93 o 
   7  -7   3        1.01       -1.95      2.51 o 
   8  -7   3        4.96        7.85      3.25 o 
   9  -7   3        0.38        0.91      2.21 o 
  10  -7   3        2.46       -1.60      3.06 o 
  11  -7   3        0.06       -3.03      3.03 o 
 -12  -6   3        0.66       -0.08      2.94 o 
 -11  -6   3        0.14        2.89      5.15 o 
 -10  -6   3        3.63        3.29      1.58 o 
  -9  -6   3        0.62        3.19      1.62 o 
  -8  -6   3       71.87       71.94      4.90 o 
  -7  -6   3       14.61       16.20     19.05 o 
  -6  -6   3        6.36       82.60      9.86 o 
  -5  -6   3       55.38       59.77      5.10 o 
  -4  -6   3        0.05       -0.55      1.02 o 
  -3  -6   3       19.99       23.37      5.57 o 
  -2  -6   3       29.59       28.32      3.06 o 
  -1  -6   3      822.79      864.42     47.59 o 
   0  -6   3       12.98       19.08      2.56 o 
   1  -6   3      158.52      181.34     10.38 o 
   2  -6   3        0.61        1.27      1.03 o 
   3  -6   3      149.32      158.09     10.03 o 
   4  -6   3       39.20       35.40      4.10 o 
   5  -6   3        4.73        4.04      1.56 o 
   6  -6   3       47.46       47.75      5.24 o 
   7  -6   3       66.37       71.60      6.67 o 
   8  -6   3        3.20        2.94      2.68 o 
   9  -6   3        7.90        9.50      3.23 o 
  10  -6   3        9.45       11.62      3.47 o 
  11  -6   3        3.54        4.36      4.10 o 
 -12  -5   3        0.27        6.76      4.05 o 
 -11  -5   3        0.69        3.32      3.26 o 
 -10  -5   3        2.17        0.43      4.33 o 
  -9  -5   3        0.11        0.41      1.68 o 
  -8  -5   3      246.18      258.01      9.94 o 
  -7  -5   3       22.28       16.12      2.12 o 
  -6  -5   3       83.29       93.70      5.17 o 
  -5  -5   3       36.10       32.94      4.17 o 
  -4  -5   3       19.79       18.10      2.05 o 
  -3  -5   3      864.11      857.06     31.08 o 
  -2  -5   3      115.01      130.48      5.97 o 
  -1  -5   3      246.37      227.29      8.99 o 
   0  -5   3      201.65      204.57      7.73 o 
   1  -5   3      328.36      325.89     10.22 o 
   2  -5   3     1064.20     1255.70     20.60 o 
   3  -5   3      111.29      118.36      7.97 o 
   4  -5   3       13.56        8.94      1.86 o 
   5  -5   3       31.04       31.51      3.84 o 
   6  -5   3        2.81        1.75      1.43 o 
   7  -5   3        7.30        5.04      1.62 o 
   8  -5   3       11.62        9.14      2.06 o 
   9  -5   3       53.41       54.80      7.53 o 
  10  -5   3        8.12       11.69      3.75 o 
  11  -5   3        5.66        4.87      5.45 o 
  12  -5   3        0.01       -6.42      6.42 o 
 -12  -4   3        0.74        3.02      3.32 o 
 -11  -4   3        0.52       -0.40      2.24 o 
 -10  -4   3        4.14        3.79      2.36 o 
  -9  -4   3       18.14       17.65      2.51 o 
  -8  -4   3        7.53       17.69      2.76 o 
  -7  -4   3      187.32      186.48      7.14 o 
  -6  -4   3       61.62       59.16      4.12 o 
  -5  -4   3       20.52       18.30      2.09 o 
  -4  -4   3     2246.87     2345.42     43.09 o 
  -3  -4   3      110.65      124.45      7.15 o 
  -2  -4   3       26.40       26.41      4.75 o 
  -1  -4   3        8.75       11.03      1.78 o 
   0  -4   3      221.13      224.42      5.75 o 
   1  -4   3      396.84      420.98     10.64 o 
   2  -4   3     1385.90     1521.71     24.82 o 
   3  -4   3       62.16       62.06      5.27 o 
   4  -4   3        0.16        0.74      1.23 o 
   5  -4   3        5.75        3.37      2.33 o 
   6  -4   3        1.02        2.01      1.47 o 
   7  -4   3      168.45      156.02      8.63 o 
   8  -4   3       11.04       12.64      3.13 o 
   9  -4   3       13.34        7.24      4.07 o 
  10  -4   3        8.23        9.72      3.40 o 
  11  -4   3        6.58        8.18      5.73 o 
  12  -4   3        0.13       -2.03      4.19 o 
 -13  -3   3        0.04        7.46      5.19 o 
 -12  -3   3        0.13        1.19      6.59 o 
 -11  -3   3        0.13       -3.00      3.63 o 
 -10  -3   3        0.15        0.09      1.25 o 
  -9  -3   3        3.06       47.35      4.91 o 
  -8  -3   3        3.46       16.29      7.09 o 
  -7  -3   3       25.99       26.55      2.38 o 
  -6  -3   3       39.25       53.91      3.36 o 
  -5  -3   3     7779.10     7776.78     56.78 o 
  -4  -3   3      227.40      219.48      9.15 o 
  -3  -3   3       66.59       70.50      5.06 o 
  -2  -3   3        8.96       18.20      3.57 o 
  -1  -3   3      184.89      170.09      6.57 o 
   0  -3   3        0.49       -0.16      0.55 o 
   1  -3   3     1887.58     1872.92     20.00 o 
   2  -3   3      736.56      803.51     13.79 o 
   3  -3   3       79.73      221.50     14.91 o 
   4  -3   3       50.91       49.44      4.25 o 
   5  -3   3       76.72       79.86      5.82 o 
   6  -3   3      110.64      108.77      6.46 o 
   7  -3   3       36.27       34.95      5.02 o 
   8  -3   3        7.52        6.68      1.73 o 
   9  -3   3       17.96       17.54      4.15 o 
  10  -3   3       22.99       24.14      5.16 o 
  11  -3   3        2.59        6.56      5.94 o 
  12  -3   3        0.35       -3.82      4.16 o 
 -13  -2   3        1.02        2.69      2.07 o 
 -12  -2   3        0.31       -1.32      3.28 o 
 -11  -2   3        9.63        7.10      3.75 o 
 -10  -2   3        1.18        7.58     18.53 o 
  -9  -2   3       74.79       79.36      5.01 o 
  -8  -2   3       19.79       21.53      3.16 o 
  -7  -2   3       35.67       34.11      3.40 o 
  -6  -2   3     3635.21     3702.65     32.56 o 
  -5  -2   3      218.90      214.27      9.23 o 
  -4  -2   3        0.31        1.67      0.90 o 
  -3  -2   3       11.67       11.86      2.99 o 
  -2  -2   3      626.28      606.19     18.23 o 
  -1  -2   3      699.28      649.59      6.65 o 
   0  -2   3     2199.64     2033.20     14.62 o 
   1  -2   3     3347.86     3343.39     19.77 o 
   2  -2   3      357.79      355.14      7.79 o 
   3  -2   3      231.19      210.93      7.08 o 
   4  -2   3        4.63        7.68      1.46 o 
   5  -2   3      415.32      419.88     10.87 o 
   6  -2   3       61.15       60.99      5.18 o 
   7  -2   3       32.16       31.75      3.50 o 
   8  -2   3        0.01       -1.18      1.52 o 
   9  -2   3        4.30        5.85      2.64 o 
  10  -2   3       45.89       67.85      8.62 o 
  11  -2   3       28.45       27.94      9.77 o 
  12  -2   3        1.38        0.01      3.42 o 
 -13  -1   3        0.02        0.32      3.13 o 
 -12  -1   3       17.10       13.17      5.76 o 
 -11  -1   3        8.11        0.99      2.58 o 
 -10  -1   3       16.64       16.86      3.67 o 
  -9  -1   3        3.77        4.97      2.19 o 
  -8  -1   3       33.87       32.85      3.78 o 
  -7  -1   3       83.50       93.79      5.88 o 
  -6  -1   3       97.38       90.33      4.87 o 
  -5  -1   3      453.79      434.12      9.67 o 
  -4  -1   3       22.36       27.75      3.17 o 
  -3  -1   3     2873.77     2774.19     40.23 o 
  -2  -1   3        1.17        3.14      1.82 o 
  -1  -1   3      178.53      162.37      5.11 o 
   0  -1   3     1984.22     1786.63     11.91 o 
   1  -1   3     8822.72     8275.80     25.33 o 
   2  -1   3        5.90        6.15      0.61 o 
   3  -1   3       10.91        8.57      1.23 o 
   4  -1   3       16.01       11.35      2.30 o 
   5  -1   3      119.09      127.48      6.47 o 
   6  -1   3       22.99       22.48      2.02 o 
   7  -1   3        9.46        6.91      1.51 o 
   8  -1   3       47.40       41.81      3.79 o 
   9  -1   3       17.30       14.01      6.29 o 
  10  -1   3       50.62       52.38      7.10 o 
  11  -1   3        2.38        0.01      2.15 o 
  12  -1   3        0.31       -4.58      4.58 o 
 -13   0   3        9.44        6.37      4.91 o 
 -12   0   3       18.20       25.25      8.16 o 
 -11   0   3        7.99        0.50      1.81 o 
 -10   0   3       51.25       59.20     10.69 o 
  -9   0   3      154.48      168.18     10.89 o 
  -8   0   3        0.00       -0.86      0.86 o 
  -7   0   3        7.47        5.04      2.18 o 
  -6   0   3      866.40      834.97     16.47 o 
  -5   0   3      809.92      967.95     16.42 o 
  -4   0   3        0.73        3.02      1.20 o 
  -3   0   3       17.86       32.40     12.27 o 
  -2   0   3      248.46      195.30      6.81 o 
  -1   0   3      189.00      180.16      4.69 o 
   0   0   3    18677.54    16944.05     42.31 o 
   1   0   3      942.08      821.70      7.62 o 
   2   0   3        1.87        1.15      0.42 o 
   3   0   3       50.21       64.08      7.14 o 
   4   0   3        1.63        1.19      0.49 o 
   5   0   3       89.17       71.01      3.77 o 
   6   0   3        0.00        0.23      0.46 o 
   7   0   3        3.54        3.39      0.89 o 
   8   0   3        0.96        2.79      1.33 o 
   9   0   3        8.97       16.04      4.21 o 
  10   0   3        8.78       13.03      3.64 o 
  11   0   3        1.55        1.61      2.76 o 
 -14   1   3        0.08        0.87      2.93 o 
 -13   1   3        1.15        1.47      1.88 o 
 -12   1   3        3.56        6.11      4.10 o 
 -11   1   3       16.02       18.46      6.29 o 
 -10   1   3       59.04       63.17     11.18 o 
  -9   1   3       28.23       24.19      3.97 o 
  -8   1   3       23.86       21.91      3.99 o 
  -7   1   3       52.61       51.63      5.55 o 
  -6   1   3       41.39       38.36      4.41 o 
  -5   1   3       80.71       87.75      6.25 o 
  -4   1   3        0.01        1.08      1.36 o 
  -3   1   3      289.99      284.22      9.72 o 
  -2   1   3      190.27      189.08      5.02 o 
  -1   1   3        0.03       -0.17      0.63 o 
   0   1   3     6697.35     6207.37     19.82 o 
   1   1   3      240.35      221.41      4.30 o 
   2   1   3      101.51       93.22      3.06 o 
   3   1   3        4.65        5.00      1.13 o 
   4   1   3      525.01      560.27     10.48 o 
   5   1   3      912.77      991.20     15.84 o 
   6   1   3       72.21       71.37      6.02 o 
   7   1   3       10.33       11.55      6.05 o 
   8   1   3        5.72        6.19      2.19 o 
   9   1   3        0.98       -0.47      2.36 o 
  10   1   3        0.17       -0.41      1.95 o 
  11   1   3        3.22        3.28      2.03 o 
 -14   2   3        0.72       25.28      9.42 o 
 -13   2   3        0.21       -1.57      3.87 o 
 -12   2   3        1.21        2.28      2.96 o 
 -11   2   3        1.10       -2.08      3.56 o 
 -10   2   3       32.77       27.62      7.43 o 
  -9   2   3        0.06       -0.08      1.40 o 
  -8   2   3        3.09        1.03      1.30 o 
  -7   2   3       10.53       11.35      1.96 o 
  -6   2   3       96.21       88.88     12.25 o 
  -5   2   3     1651.11     1866.57     30.65 o 
  -4   2   3       34.09       27.90      4.86 o 
  -3   2   3      163.94      149.38      5.58 o 
  -2   2   3      421.21      403.11     10.05 o 
  -1   2   3       74.53       51.54      3.19 o 
   0   2   3     7331.35     7132.77     35.67 o 
   1   2   3       98.12       95.97      2.72 o 
   2   2   3       16.39       11.24      1.48 o 
   3   2   3      779.14      825.55     12.10 o 
   4   2   3      103.82       95.45      4.57 o 
   5   2   3       76.16       76.14      5.24 o 
   6   2   3      298.81      314.40     11.30 o 
   7   2   3        3.13        3.96      1.56 o 
   8   2   3        7.98       10.50      2.47 o 
   9   2   3        0.72        0.19      1.23 o 
  10   2   3        0.02        6.51      3.11 o 
  11   2   3        2.43        2.51      2.06 o 
 -14   3   3        0.02        1.67      4.35 o 
 -13   3   3        2.99       -1.05      2.10 o 
 -12   3   3        1.61       11.65      5.42 o 
 -11   3   3       11.68        8.13      5.08 o 
 -10   3   3        3.29       -0.09      1.75 o 
  -9   3   3        1.84        7.13      2.67 o 
  -8   3   3        0.05       -1.01      1.01 o 
  -7   3   3       17.94       14.95      2.72 o 
  -6   3   3       69.20      108.34      8.30 o 
  -5   3   3     2737.40     2939.28     58.09 o 
  -4   3   3       96.40       95.99      9.97 o 
  -3   3   3     1284.48     1499.54     36.47 o 
  -2   3   3       56.65       74.83      7.62 o 
  -1   3   3     2394.01     2299.66     20.31 o 
   0   3   3     2451.55     2550.88     21.40 o 
   1   3   3        0.18        0.28      0.49 o 
   2   3   3       74.53       67.24      3.74 o 
   3   3   3       18.33       15.55      1.74 o 
   4   3   3        0.21        0.50      0.58 o 
   5   3   3      426.69      451.22     10.21 o 
   6   3   3       79.03       82.60      5.95 o 
   7   3   3       14.19        9.10      2.94 o 
   8   3   3        5.09        5.96      1.93 o 
   9   3   3        1.02        1.28      1.44 o 
  10   3   3        0.20       -0.68      1.31 o 
  11   3   3        0.10        0.92      4.09 o 
 -14   4   3        4.79        3.50      3.55 o 
 -13   4   3        1.27        0.01      3.66 o 
 -12   4   3        6.91       31.80      9.14 o 
 -11   4   3       33.41       30.55      8.64 o 
 -10   4   3        1.71        2.50      2.52 o 
  -9   4   3        1.32       -0.18      1.92 o 
  -8   4   3        0.63        2.12      1.55 o 
  -7   4   3        0.83        1.21      0.92 o 
  -6   4   3        1.13       -0.24      1.70 o 
  -5   4   3        1.90        4.08      2.34 o 
  -4   4   3      972.12     1112.93     35.98 o 
  -3   4   3      266.95      337.48     18.85 o 
  -2   4   3      670.36      667.73     25.05 o 
  -1   4   3      230.30      234.17      8.36 o 
   0   4   3      356.60      330.36      8.63 o 
   1   4   3      179.34      178.98      4.63 o 
   2   4   3        3.46        1.59      0.95 o 
   3   4   3        3.24        1.24      0.79 o 
   4   4   3       21.30       13.56      1.68 o 
   5   4   3       64.48       66.38      4.39 o 
   6   4   3        7.11        8.52      2.60 o 
   7   4   3       32.06       35.87      8.21 o 
   8   4   3        0.07        0.69      1.29 o 
   9   4   3        1.92        1.75      2.33 o 
  10   4   3        0.48        1.04      2.21 o 
 -13   5   3        2.05        3.42      4.64 o 
 -12   5   3       55.72       65.71     14.05 o 
 -11   5   3       19.14       18.41      7.35 o 
 -10   5   3       41.19       42.34     10.00 o 
  -9   5   3       32.01       35.65      9.04 o 
  -8   5   3        1.44        1.54      3.33 o 
  -7   5   3        9.88       11.28      4.44 o 
  -6   5   3        8.27       10.38      4.24 o 
  -5   5   3       91.48       86.48     11.40 o 
  -4   5   3       21.71       17.87      5.32 o 
  -3   5   3       71.41       72.96      9.22 o 
  -2   5   3     1224.12     1289.61     37.66 o 
  -1   5   3     1274.18     1512.72     23.36 o 
   0   5   3      436.47      476.78     11.36 o 
   1   5   3       18.56       18.55      1.83 o 
   2   5   3       24.52       31.65      3.65 o 
   3   5   3        9.89        5.36      1.03 o 
   4   5   3        1.33        0.66      0.46 o 
   5   5   3        8.42        5.08      0.95 o 
   6   5   3       46.24       56.84     10.23 o 
   7   5   3        1.48       -2.09      2.09 o 
   8   5   3        7.42        9.75      3.40 o 
   9   5   3        2.16        2.53      1.67 o 
  10   5   3        0.28        5.59      5.13 o 
 -13   6   3        5.83        6.75      6.46 o 
 -12   6   3        8.67       18.24      7.66 o 
 -11   6   3       17.61       23.42      8.07 o 
 -10   6   3       69.80       82.60     14.25 o 
  -9   6   3        1.06       -2.92      4.58 o 
  -8   6   3       25.51       11.86      3.43 o 
  -7   6   3      155.22      161.77     17.50 o 
  -6   6   3       50.74       52.35      9.55 o 
  -5   6   3       86.12       87.26     11.90 o 
  -4   6   3       33.16       26.20      6.19 o 
  -3   6   3        0.28        7.86      4.02 o 
  -2   6   3       20.61       25.41      6.19 o 
  -1   6   3       17.71       24.59      3.94 o 
   0   6   3        0.81      106.32     54.81 o 
   1   6   3       33.28       41.44      3.35 o 
   2   6   3      157.01      170.13      7.66 o 
   3   6   3       93.90       94.98      5.29 o 
   4   6   3        1.94        1.41      0.65 o 
   5   6   3       26.88       27.75      2.30 o 
   6   6   3        7.71        7.99      1.68 o 
   7   6   3        1.47       -1.65      3.35 o 
   8   6   3        0.08        1.52      2.67 o 
   9   6   3        0.08       -1.55      1.89 o 
 -13   7   3        0.44        3.27      4.79 o 
 -12   7   3        0.86        2.98      3.43 o 
 -11   7   3       23.32       26.44      8.57 o 
 -10   7   3        0.00        1.00      3.65 o 
  -9   7   3       61.79       63.11     12.59 o 
  -8   7   3      807.14      874.09     43.79 o 
  -7   7   3        9.53        9.83      5.31 o 
  -6   7   3        0.16       -5.77      5.77 o 
  -5   7   3        4.14        1.62      2.37 o 
  -4   7   3       12.06       17.37      5.46 o 
  -3   7   3        9.54       13.36      3.54 o 
  -2   7   3       22.50       30.05      4.91 o 
  -1   7   3        0.25       -1.47      1.47 o 
   0   7   3       74.01       71.69      8.74 o 
   1   7   3        9.89        8.41      2.17 o 
   2   7   3       91.80       94.91      6.06 o 
   3   7   3      153.93      169.27      6.84 o 
   4   7   3        6.21        5.89      1.55 o 
   5   7   3        1.19       -0.23      1.01 o 
   6   7   3        4.72       -0.62      3.35 o 
   7   7   3        0.00       -1.26      2.00 o 
   8   7   3       47.66       43.91     10.67 o 
   9   7   3        6.41        3.96      3.16 o 
 -12   8   3        1.89        4.13      4.98 o 
 -11   8   3        1.05        0.07      2.27 o 
 -10   8   3        1.81        3.04      2.22 o 
  -9   8   3       67.42       63.98     12.74 o 
  -8   8   3        0.72        1.93      3.34 o 
  -7   8   3        0.86       19.13      7.52 o 
  -6   8   3       36.16       39.61      9.19 o 
  -5   8   3      214.93      203.24     19.82 o 
  -4   8   3       14.60        8.80      4.09 o 
  -3   8   3        7.27        2.52      2.42 o 
  -2   8   3       44.93       47.99      6.17 o 
  -1   8   3        6.49        5.29      2.06 o 
   0   8   3       93.95       84.43      8.09 o 
   1   8   3       61.56       73.38      5.48 o 
   2   8   3       60.92       63.18      7.58 o 
   3   8   3        8.06       11.92      2.54 o 
   4   8   3        2.57        1.53      1.50 o 
   5   8   3        8.78        5.83      2.34 o 
   6   8   3        6.33        2.27      3.45 o 
   7   8   3        4.34        0.57      2.15 o 
   8   8   3        4.51       10.26      6.23 o 
 -12   9   3        0.21       -2.40      3.62 o 
 -11   9   3        1.51       -4.67      4.67 o 
 -10   9   3        0.10       -5.32      5.32 o 
  -9   9   3        0.36        1.71      3.64 o 
  -8   9   3        2.58        5.02      2.14 o 
  -7   9   3       19.28        9.25      4.91 o 
  -6   9   3       85.89      111.22     16.11 o 
  -5   9   3       13.66        5.96      2.27 o 
  -4   9   3       46.41       51.71     10.28 o 
  -3   9   3       28.90       47.31      9.98 o 
  -2   9   3       14.64       15.83      5.38 o 
  -1   9   3        7.28        3.04      3.21 o 
   0   9   3       37.29       46.21      9.27 o 
   1   9   3        1.50        3.43      1.96 o 
   2   9   3       58.50       55.44      7.25 o 
   3   9   3        5.57        6.56      2.09 o 
   4   9   3        0.68        0.95      3.34 o 
   5   9   3       23.20       25.98      5.71 o 
   6   9   3        8.90       13.33      4.33 o 
   7   9   3       77.95       97.72     12.26 o 
 -11  10   3        0.70       -2.03      3.86 o 
 -10  10   3        2.85       -0.41      2.27 o 
  -9  10   3        0.42        1.22      3.91 o 
  -8  10   3       30.99       38.87     10.57 o 
  -7  10   3       22.11       25.81      8.35 o 
  -6  10   3        0.02       -2.56      3.32 o 
  -5  10   3       37.48       40.27      9.77 o 
  -4  10   3        0.22        1.59      2.14 o 
  -3  10   3        2.83        5.28      3.70 o 
  -2  10   3        3.94        9.40      4.54 o 
  -1  10   3       24.96       26.98      7.86 o 
   0  10   3        1.19        2.42      3.13 o 
   1  10   3        8.24        8.68      2.76 o 
   2  10   3       34.66       39.34      5.11 o 
   3  10   3       75.31       86.92      7.41 o 
   4  10   3        8.09       10.37      3.06 o 
   5  10   3        3.19        6.04      5.06 o 
   6  10   3        4.56        9.56      5.86 o 
 -11  11   3        0.01        3.45      4.05 o 
 -10  11   3       14.16       23.01     10.44 o 
  -9  11   3        8.37        8.15      4.72 o 
  -8  11   3        8.26        8.92      5.13 o 
  -7  11   3        0.39       -3.22      4.00 o 
  -6  11   3        2.43        4.44      4.39 o 
  -5  11   3       12.54       16.77      6.45 o 
  -4  11   3        0.00       -0.68      3.00 o 
  -3  11   3       21.34       13.65      3.90 o 
  -2  11   3       33.96       25.59      7.54 o 
  -1  11   3        5.75        3.39      2.12 o 
   0  11   3        5.46       -0.57      2.81 o 
   1  11   3        1.55        7.39      2.72 o 
   2  11   3        0.57        1.72      1.84 o 
   3  11   3        0.71       -0.41      1.05 o 
   4  11   3        2.25        0.24      4.73 o 
   5  11   3        0.56       -3.93      4.37 o 
 -10  12   3        0.34       -7.12      7.12 o 
  -9  12   3        0.03        2.10      3.79 o 
  -8  12   3       13.93       24.86      9.59 o 
  -7  12   3       11.82       18.34      9.15 o 
  -6  12   3        2.20        5.56      4.35 o 
  -5  12   3        0.08       39.40     10.18 o 
  -4  12   3        0.23        1.74      2.73 o 
  -3  12   3        1.33        4.42      4.31 o 
  -2  12   3        1.27        2.42      4.17 o 
  -1  12   3        7.57        0.40      2.24 o 
   0  12   3       22.84       31.90      9.96 o 
   1  12   3        1.19        4.87      8.51 o 
   2  12   3        0.10       -1.18      1.66 o 
   3  12   3        2.32       15.44      4.73 o 
   4  12   3        0.35       -1.76      4.61 o 
  -8  13   3       10.89       15.07      8.13 o 
  -7  13   3        0.48        3.69      4.38 o 
  -6  13   3        2.58       12.55      6.14 o 
  -5  13   3        0.51       11.41      6.99 o 
  -4  13   3        0.20        0.01      4.30 o 
  -3  13   3        3.25        5.23      4.35 o 
  -2  13   3        1.07        0.01      5.20 o 
  -1  13   3        8.71       16.40      7.33 o 
   0  13   3        0.07       -3.05      3.84 o 
   1  13   3       29.48       31.10      5.35 o 
   2  13   3        1.36        2.34      3.98 o 
  -6  14   3        0.16        1.76      2.77 o 
  -5  14   3        0.69        6.29      3.43 o 
  -4  14   3        4.90        0.22      3.73 o 
  -3  14   3        0.01        7.44      4.64 o 
  -2  14   3        3.11        7.71      5.15 o 
  -1  14   3        0.02       -3.39      5.33 o 
   0  14   3       13.58       26.72     10.09 o 
  -3 -14   4        0.62        9.23      5.85 o 
  -2 -14   4        0.61       -1.64      2.68 o 
  -1 -14   4        3.33        2.31      3.45 o 
   0 -14   4       15.33       25.78      9.51 o 
   1 -14   4        3.30       -5.22      5.22 o 
   2 -14   4        0.19       -1.68      3.48 o 
   3 -14   4        1.74        1.94      2.30 o 
   4 -14   4        0.06       -3.02      3.90 o 
   5 -14   4        0.00        1.14      2.66 o 
  -5 -13   4        0.00        7.15      5.44 o 
  -4 -13   4        0.43       -3.28      3.28 o 
  -3 -13   4       11.50       13.18      6.01 o 
  -2 -13   4       30.05       33.78      9.51 o 
  -1 -13   4       42.98       44.80     11.20 o 
   0 -13   4        0.09       -4.12      4.99 o 
   1 -13   4        1.27       -5.80      5.80 o 
   2 -13   4        0.23        1.11      2.38 o 
   3 -13   4        0.46       -1.34      4.09 o 
   4 -13   4        1.82        2.44      3.23 o 
   5 -13   4        4.95        4.63      4.00 o 
   6 -13   4        0.96       -2.48      2.48 o 
   7 -13   4        0.00       -1.71      3.10 o 
  -7 -12   4        0.42        2.24      4.36 o 
  -6 -12   4        4.58        1.34      4.26 o 
  -5 -12   4        2.32        1.88      3.04 o 
  -4 -12   4        2.06       15.00      7.30 o 
  -3 -12   4       95.89      115.07     16.94 o 
  -2 -12   4       10.14       22.29      7.30 o 
  -1 -12   4       24.19       25.56      8.79 o 
   0 -12   4       29.15       33.32      9.62 o 
   1 -12   4        0.05        0.87      3.61 o 
   2 -12   4       12.15       13.42      4.55 o 
   3 -12   4        2.57       -3.02      4.33 o 
   4 -12   4        1.46       10.06      6.26 o 
   5 -12   4        1.97        0.08      2.42 o 
   6 -12   4        2.39        2.14      2.36 o 
   7 -12   4        2.53        0.37      1.52 o 
   8 -12   4        2.07        1.96      2.51 o 
  -8 -11   4        0.13        2.27      4.17 o 
  -7 -11   4        1.81        3.50      3.05 o 
  -6 -11   4        0.37       -2.59      2.63 o 
  -5 -11   4        4.18        9.56      4.93 o 
  -4 -11   4       11.76       10.22      4.36 o 
  -3 -11   4        0.05       -4.60      4.60 o 
  -2 -11   4       55.65       55.53      7.77 o 
  -1 -11   4       35.07       47.98     11.31 o 
   0 -11   4       19.21       31.57      8.53 o 
   1 -11   4       41.83       49.57      7.90 o 
   2 -11   4        0.47       -2.41      2.81 o 
   3 -11   4       25.59       22.26      7.29 o 
   4 -11   4        0.85        0.60      2.78 o 
   5 -11   4        0.00       -0.75      1.20 o 
   6 -11   4        0.30       -2.49      3.44 o 
   7 -11   4        2.36        0.49      3.52 o 
   8 -11   4       11.36        7.52      3.13 o 
   9 -11   4        0.86        3.51      3.18 o 
  -9 -10   4        0.00        9.38      5.61 o 
  -8 -10   4        1.13        1.65      8.45 o 
  -7 -10   4        0.57       -2.20      2.55 o 
  -6 -10   4        9.85        5.04      3.34 o 
  -5 -10   4        2.75       -1.39      2.34 o 
  -4 -10   4        1.29       -4.77      4.77 o 
  -3 -10   4        2.14        0.71      1.67 o 
  -2 -10   4        3.05        0.01      2.38 o 
  -1 -10   4        1.00        3.97      3.53 o 
   0 -10   4        0.11       -0.47      1.09 o 
   1 -10   4        0.12       -0.62      2.07 o 
   2 -10   4       21.83       16.48      6.19 o 
   3 -10   4       43.38       43.74      9.65 o 
   4 -10   4        8.30        7.12      2.96 o 
   5 -10   4       27.47       26.97      5.76 o 
   6 -10   4        0.39       -1.46      4.58 o 
   7 -10   4        2.65       -0.41      1.97 o 
   8 -10   4        0.00       -0.15      1.38 o 
   9 -10   4        3.84       -2.47      3.55 o 
 -10  -9   4        0.30        7.45      5.51 o 
  -9  -9   4        5.50        7.22      3.40 o 
  -8  -9   4        0.23        3.62      9.17 o 
  -7  -9   4        1.85        1.39      1.91 o 
  -6  -9   4       19.00       14.10      5.30 o 
  -5  -9   4        0.81       -1.45      2.62 o 
  -4  -9   4        1.73        1.88      1.12 o 
  -3  -9   4       16.74       19.16      2.02 o 
  -2  -9   4        2.71        1.59      2.29 o 
  -1  -9   4      106.37      127.19     15.36 o 
   0  -9   4        0.03       -0.56      1.54 o 
   1  -9   4       18.38       19.48      4.30 o 
   2  -9   4       14.92        8.38      3.03 o 
   3  -9   4       38.16       31.60      7.84 o 
   4  -9   4       42.58       38.76      6.14 o 
   5  -9   4        5.84       -1.66      1.92 o 
   6  -9   4       23.20       18.50      4.72 o 
   7  -9   4        1.19        0.67      1.52 o 
   8  -9   4       17.93       17.96      5.41 o 
   9  -9   4        9.38       14.02      4.33 o 
  10  -9   4        1.27        1.44      2.21 o 
 -11  -8   4        0.13       -5.92      5.92 o 
 -10  -8   4        0.62       -4.18      4.18 o 
  -9  -8   4        3.06        4.63      2.03 o 
  -8  -8   4        0.64       32.68      4.14 o 
  -7  -8   4        0.18        1.76      2.38 o 
  -6  -8   4        1.13        1.05      1.21 o 
  -5  -8   4        1.89        3.07      2.73 o 
  -4  -8   4        6.00        1.69      3.06 o 
  -3  -8   4       46.55       40.72      3.01 o 
  -2  -8   4       15.15       16.33      2.20 o 
  -1  -8   4        0.43       -0.73      0.94 o 
   0  -8   4        0.52        7.05      2.77 o 
   1  -8   4        9.12        9.58      2.59 o 
   2  -8   4       32.55       33.47      7.41 o 
   3  -8   4        3.74        4.64      2.18 o 
   4  -8   4       62.17       52.41      6.91 o 
   5  -8   4        3.27        3.07      2.14 o 
   6  -8   4       12.31       12.54      3.49 o 
   7  -8   4       30.54       26.35      5.62 o 
   8  -8   4        0.52        2.82      1.58 o 
   9  -8   4       10.17        7.60      3.37 o 
  10  -8   4        0.22        0.07      1.83 o 
 -11  -7   4        4.44        1.00      1.77 o 
 -10  -7   4        0.31       -1.14      1.14 o 
  -9  -7   4        2.65        2.89      1.33 o 
  -8  -7   4        0.72        0.98      1.31 o 
  -7  -7   4        5.74        5.62      2.51 o 
  -6  -7   4        3.82        4.54      1.83 o 
  -5  -7   4        4.69        4.73      2.08 o 
  -4  -7   4       42.09       35.15      7.01 o 
  -3  -7   4       18.31       21.37      6.01 o 
  -2  -7   4       45.86       40.73      3.31 o 
  -1  -7   4       93.24       86.18      4.83 o 
   0  -7   4      181.71      198.23      7.98 o 
   1  -7   4       76.13       74.09      5.94 o 
   2  -7   4        2.21        1.21      1.36 o 
   3  -7   4       20.76       18.34      3.02 o 
   4  -7   4        9.01       14.30      2.79 o 
   5  -7   4        0.23        0.71      1.09 o 
   6  -7   4       16.68       14.04      7.03 o 
   7  -7   4        9.23        8.87      3.12 o 
   8  -7   4        1.43        1.32      1.23 o 
   9  -7   4        1.96        1.24      1.85 o 
  10  -7   4        0.00       16.24     20.27 o 
  11  -7   4        0.05       -5.35      5.35 o 
 -12  -6   4        0.02        4.32      3.03 o 
 -11  -6   4        0.80        0.31      1.86 o 
 -10  -6   4        0.06        0.03      1.39 o 
  -9  -6   4       22.94       27.11      4.87 o 
  -8  -6   4        0.49        2.14      1.79 o 
  -7  -6   4       70.98       42.59      6.75 o 
  -6  -6   4        1.29        0.51      1.52 o 
  -5  -6   4        0.03       -0.86      0.86 o 
  -4  -6   4        1.68        0.05      0.54 o 
  -3  -6   4       68.98       67.84      9.12 o 
  -2  -6   4       21.07       25.50      3.04 o 
  -1  -6   4      432.68      433.13     11.25 o 
   0  -6   4      202.07      204.88      6.77 o 
   1  -6   4        1.16        0.12      0.66 o 
   2  -6   4       56.52       64.55      6.28 o 
   3  -6   4      200.01      187.22      9.07 o 
   4  -6   4       14.10       16.05      2.85 o 
   5  -6   4       15.23       14.73      2.88 o 
   6  -6   4       24.90       22.37      3.44 o 
   7  -6   4      120.33      130.80     15.31 o 
   8  -6   4        0.04        1.12      1.60 o 
   9  -6   4       11.54       13.76      3.81 o 
  10  -6   4        3.21       -0.01      3.10 o 
  11  -6   4        2.10        3.21      2.77 o 
 -12  -5   4        1.74        3.60      4.29 o 
 -11  -5   4        0.28       -1.59      1.59 o 
 -10  -5   4        9.82        3.08      3.84 o 
  -9  -5   4       34.01       29.81      3.69 o 
  -8  -5   4      102.05      113.89      9.84 o 
  -7  -5   4      187.40      180.08      7.85 o 
  -6  -5   4        0.23        1.40      0.85 o 
  -5  -5   4       10.31       14.41      2.90 o 
  -4  -5   4       54.56       62.83      5.77 o 
  -3  -5   4      323.63      307.30     12.71 o 
  -2  -5   4      979.93      990.41     65.15 o 
  -1  -5   4      206.68      214.60      7.93 o 
   0  -5   4       72.28       69.76      4.12 o 
   1  -5   4     2002.60     2300.65     21.88 o 
   2  -5   4       67.32       71.69      4.53 o 
   3  -5   4        2.54        3.89      1.24 o 
   4  -5   4        3.80        3.48      1.29 o 
   5  -5   4       21.90       30.81      3.70 o 
   6  -5   4      157.08      161.23      8.71 o 
   7  -5   4       50.86       53.30      5.24 o 
   8  -5   4        0.87       -0.48      3.52 o 
   9  -5   4        0.50        0.72      1.20 o 
  10  -5   4        0.60       -1.68      3.11 o 
  11  -5   4        0.13        0.10      3.80 o 
 -13  -4   4        1.75        0.01      2.19 o 
 -12  -4   4        0.26       26.97      8.18 o 
 -11  -4   4        1.82        3.27      2.01 o 
 -10  -4   4       13.71        8.95      4.39 o 
  -9  -4   4       15.06       22.32      4.44 o 
  -8  -4   4      842.91      895.25     19.95 o 
  -7  -4   4       20.79       26.29      5.85 o 
  -6  -4   4       54.78       55.29      5.63 o 
  -5  -4   4       13.77       14.01      2.88 o 
  -4  -4   4      190.09      197.59      9.76 o 
  -3  -4   4       62.96       60.89      7.49 o 
  -2  -4   4       57.84       56.63      7.01 o 
  -1  -4   4        0.33        1.00      0.77 o 
   0  -4   4      961.45      982.34     11.46 o 
   1  -4   4      626.15      600.72     10.31 o 
   2  -4   4      476.97      565.88     13.07 o 
   3  -4   4       92.52       91.54      6.15 o 
   4  -4   4        4.65       65.18     17.37 o 
   5  -4   4       32.86       26.69      3.19 o 
   6  -4   4        0.00       -0.08      0.95 o 
   7  -4   4       20.86       18.91      2.92 o 
   8  -4   4       30.43       35.24      5.56 o 
   9  -4   4        0.00       -1.93      2.47 o 
  10  -4   4       11.58       16.01      6.87 o 
  11  -4   4        4.16        2.98      4.65 o 
 -13  -3   4        3.32        2.48      4.40 o 
 -12  -3   4        2.28       -1.01      2.99 o 
 -11  -3   4        0.00        0.78      2.33 o 
 -10  -3   4        3.12        3.01      2.44 o 
  -9  -3   4      146.73      146.46      6.43 o 
  -8  -3   4      678.47      705.82     17.00 o 
  -7  -3   4        2.04        2.10      1.63 o 
  -6  -3   4       98.89      100.23      7.22 o 
  -5  -3   4     1959.43     1964.77     30.28 o 
  -4  -3   4      806.52      837.45     18.86 o 
  -3  -3   4      533.19      470.28     19.16 o 
  -2  -3   4     1860.87     1741.67     22.46 o 
  -1  -3   4       25.67       20.37      1.61 o 
   0  -3   4     1385.85     1324.97     11.77 o 
   1  -3   4       78.00       76.37      3.62 o 
   2  -3   4     1757.53     1795.25     17.99 o 
   3  -3   4       88.48       96.46      5.54 o 
   4  -3   4       51.76       57.42      4.43 o 
   5  -3   4       38.77       35.18      3.31 o 
   6  -3   4      136.21      139.54      7.06 o 
   7  -3   4       45.22       49.65      9.31 o 
   8  -3   4        8.28        9.17      2.00 o 
   9  -3   4       10.93        8.41      2.74 o 
  10  -3   4        5.87       10.73      6.14 o 
  11  -3   4        6.73       11.50      7.75 o 
 -13  -2   4        0.77        0.59      3.21 o 
 -12  -2   4        0.25       -4.14      4.14 o 
 -11  -2   4        0.50        0.92      1.73 o 
 -10  -2   4        0.46       -1.27      1.47 o 
  -9  -2   4      261.23      276.89     11.62 o 
  -8  -2   4       20.14       17.30      2.48 o 
  -7  -2   4       25.09       24.71      3.03 o 
  -6  -2   4     2271.17     2312.44     33.91 o 
  -5  -2   4      606.39      622.92     16.59 o 
  -4  -2   4       45.90       49.74      4.47 o 
  -3  -2   4       84.71       80.86      7.61 o 
  -2  -2   4      252.57      232.68     12.39 o 
  -1  -2   4       74.95       68.77      2.41 o 
   0  -2   4      141.79      128.55      3.64 o 
   1  -2   4     3086.28     2890.65     17.22 o 
   2  -2   4        0.44        0.53      0.42 o 
   3  -2   4        9.14       10.05      1.28 o 
   4  -2   4       63.61       65.87      4.02 o 
   5  -2   4       29.46       36.62      3.62 o 
   6  -2   4        5.12        6.03      1.80 o 
   7  -2   4      147.64      157.53      7.42 o 
   8  -2   4       24.97       28.81      3.17 o 
   9  -2   4        7.97        8.07      2.50 o 
  10  -2   4        0.63        4.13      4.58 o 
  11  -2   4        9.51        3.20      5.02 o 
 -13  -1   4        2.63       -5.57      5.57 o 
 -12  -1   4        6.94       -0.52      2.59 o 
 -11  -1   4        1.71        1.09      1.98 o 
 -10  -1   4       12.98       10.26      4.62 o 
  -9  -1   4        0.31       -0.71      3.15 o 
  -8  -1   4       37.28       35.21      3.95 o 
  -7  -1   4       61.58       67.37      3.99 o 
  -6  -1   4      430.30      472.21     10.83 o 
  -5  -1   4        0.00        1.18      1.02 o 
  -4  -1   4     1559.93     1542.54     34.56 o 
  -3  -1   4       35.04       31.97      4.67 o 
  -2  -1   4       43.15       37.17      4.52 o 
  -1  -1   4      742.84      697.49     10.43 o 
   0  -1   4      260.60      261.21      4.72 o 
   1  -1   4     1772.79     1727.97     22.43 o 
   2  -1   4      142.34      137.28      4.47 o 
   3  -1   4      104.76      102.77      3.38 o 
   4  -1   4      317.62      308.74      8.37 o 
   5  -1   4       22.67       19.33      1.87 o 
   6  -1   4        0.71        0.01      0.51 o 
   7  -1   4        0.33        0.46      0.72 o 
   8  -1   4        1.51        1.08      0.52 o 
   9  -1   4        0.36        0.65      1.91 o 
  10  -1   4       42.11       50.64     12.73 o 
  11  -1   4        0.41        0.14      3.91 o 
 -14   0   4        1.50        5.35      4.75 o 
 -13   0   4        5.25       10.98      5.74 o 
 -12   0   4        0.53       -1.11      1.89 o 
 -11   0   4        4.57        7.63      3.15 o 
 -10   0   4       30.00       30.55      7.60 o 
  -9   0   4       84.55       81.98     11.82 o 
  -8   0   4       21.25       18.36      2.93 o 
  -7   0   4        9.53        7.01      1.55 o 
  -6   0   4      108.90      108.10      6.24 o 
  -5   0   4        7.04        8.28      1.08 o 
  -4   0   4      692.03      736.66     17.29 o 
  -3   0   4     1988.78     1848.19     24.96 o 
  -2   0   4      179.94      156.94      6.61 o 
  -1   0   4        0.17        1.61      0.53 o 
   0   0   4     2369.25     2334.64     14.48 o 
   1   0   4      587.16      585.33      7.53 o 
   2   0   4      390.35      388.24      9.85 o 
   3   0   4      104.21      104.79      5.24 o 
   4   0   4      137.76      169.38      7.09 o 
   5   0   4       28.80       28.75      2.89 o 
   6   0   4       11.20       11.15      2.19 o 
   7   0   4        0.31        2.89      1.60 o 
   8   0   4        0.20        1.82      3.63 o 
   9   0   4       90.44       97.51      8.43 o 
  10   0   4        0.04       -0.21      2.09 o 
  11   0   4        6.85       12.74      5.03 o 
 -14   1   4        1.96        6.60      4.78 o 
 -13   1   4        0.61        6.76      4.09 o 
 -12   1   4        9.65        5.29      2.77 o 
 -11   1   4        1.14        0.30      1.98 o 
 -10   1   4        1.77       -4.29      4.29 o 
  -9   1   4        2.16       -5.32      5.52 o 
  -8   1   4        3.04        2.32      1.09 o 
  -7   1   4       68.15       65.89      6.44 o 
  -6   1   4       12.84       16.10      2.42 o 
  -5   1   4      387.38      417.34     14.58 o 
  -4   1   4     1660.79     1659.60     26.83 o 
  -3   1   4      208.52      201.01      5.54 o 
  -2   1   4       28.51       23.14      1.98 o 
  -1   1   4     3205.74     2905.30     24.36 o 
   0   1   4        2.04        2.99      0.57 o 
   1   1   4       72.48       70.59      2.53 o 
   2   1   4       73.45       87.29      5.26 o 
   3   1   4      641.21      660.26     26.66 o 
   4   1   4        8.90        7.76      0.97 o 
   5   1   4       88.87       95.51      5.29 o 
   6   1   4        0.05       -0.20      1.38 o 
   7   1   4        6.20        5.86      1.70 o 
   8   1   4        4.59       -1.04      1.44 o 
   9   1   4        0.89        2.88      3.71 o 
  10   1   4       16.13       10.23      4.31 o 
  11   1   4       16.99       12.64      6.62 o 
 -14   2   4        0.00       -5.81      5.81 o 
 -13   2   4        0.59       -2.17      2.17 o 
 -12   2   4        0.79       -1.31      3.16 o 
 -11   2   4       21.77       14.22      5.51 o 
 -10   2   4        5.47        9.76      4.77 o 
  -9   2   4        0.20        1.97      2.82 o 
  -8   2   4       29.38       34.30      5.26 o 
  -7   2   4       97.21      116.31      8.99 o 
  -6   2   4       28.94       27.26      3.98 o 
  -5   2   4      262.33      264.10     16.87 o 
  -4   2   4      302.10      302.26     16.85 o 
  -3   2   4        3.85        6.25      2.42 o 
  -2   2   4        4.50        7.60      1.82 o 
  -1   2   4      518.83      504.23      8.00 o 
   0   2   4     2928.76     2952.01     19.49 o 
   1   2   4       19.73       19.77      1.36 o 
   2   2   4      982.32     1059.54     14.97 o 
   3   2   4      555.60      550.91     11.31 o 
   4   2   4      112.83      120.42      4.80 o 
   5   2   4        3.35        2.27      0.54 o 
   6   2   4        1.00        1.28      0.94 o 
   7   2   4        1.10        1.43      0.75 o 
   8   2   4        3.16        4.54      2.01 o 
   9   2   4        2.19       -0.72      1.76 o 
  10   2   4       19.64       17.15      5.10 o 
 -14   3   4       11.93       19.47      8.58 o 
 -13   3   4        7.75       11.24      5.38 o 
 -12   3   4        2.21        2.08      2.14 o 
 -11   3   4        1.35       -2.93      4.52 o 
 -10   3   4        7.30        4.99      3.18 o 
  -9   3   4       37.06       28.27      7.58 o 
  -8   3   4       14.37       12.35      5.14 o 
  -7   3   4      108.54      102.37      7.13 o 
  -6   3   4      189.90      212.05     11.89 o 
  -5   3   4        1.87        4.82      1.53 o 
  -4   3   4      461.83      469.80     11.87 o 
  -3   3   4      700.33      778.35     16.50 o 
  -2   3   4     1819.97     1851.57     22.82 o 
  -1   3   4      907.92      901.52     11.95 o 
   0   3   4     1034.13     1016.72     12.30 o 
   1   3   4        2.00        1.50      0.46 o 
   2   3   4      441.97      465.93     10.86 o 
   3   3   4        0.21       -0.16      1.03 o 
   4   3   4      153.78      158.15      6.47 o 
   5   3   4        2.15        0.41      0.61 o 
   6   3   4        9.48        7.02      1.57 o 
   7   3   4        0.20       -0.83      1.75 o 
   8   3   4        0.95        0.51      1.01 o 
   9   3   4        2.30        3.00      2.37 o 
  10   3   4        6.19        9.20      3.84 o 
 -14   4   4        7.91        5.02      3.06 o 
 -13   4   4        3.79       -0.63      2.72 o 
 -12   4   4       56.34       54.24     12.61 o 
 -11   4   4       80.08       68.04     12.93 o 
 -10   4   4        0.13       -3.88      3.88 o 
  -9   4   4       11.17        8.79      3.93 o 
  -8   4   4       11.92       22.04      6.79 o 
  -7   4   4       23.12       29.69      4.83 o 
  -6   4   4       42.25       39.02      8.18 o 
  -5   4   4      118.41      133.16     13.25 o 
  -4   4   4     1722.95     2082.52     50.24 o 
  -3   4   4     1334.96     1407.21     24.87 o 
  -2   4   4      207.53      215.69      8.32 o 
  -1   4   4      261.67      307.79      8.65 o 
   0   4   4      737.14      738.52     13.37 o 
   1   4   4        0.00       -0.04      0.52 o 
   2   4   4        0.61        1.02      1.29 o 
   3   4   4        9.17        7.85      1.15 o 
   4   4   4      130.92      138.45      7.30 o 
   5   4   4       58.86       65.57      5.28 o 
   6   4   4        7.69        6.25      2.26 o 
   7   4   4        0.16        1.11      1.72 o 
   8   4   4        1.06        3.04      1.84 o 
   9   4   4        0.33        1.43      1.94 o 
  10   4   4        0.22       -1.43      1.56 o 
 -14   5   4        0.70        1.50      3.07 o 
 -13   5   4       10.72        7.59      6.18 o 
 -12   5   4       21.13       13.17      6.56 o 
 -11   5   4        0.38        0.73      3.45 o 
 -10   5   4       46.98       26.87     11.46 o 
  -9   5   4        0.46        1.44      4.29 o 
  -8   5   4       43.44       40.46      8.95 o 
  -7   5   4        9.19        9.91      4.00 o 
  -6   5   4      398.62      396.24     25.55 o 
  -5   5   4      589.51      623.83     30.56 o 
  -4   5   4       60.23       54.97      8.69 o 
  -3   5   4      128.89      143.14     13.35 o 
  -2   5   4      430.66      501.68     16.58 o 
  -1   5   4      598.38      628.65     13.51 o 
   0   5   4       17.81       24.46      2.74 o 
   1   5   4      146.62      144.86      4.69 o 
   2   5   4       66.15       60.41      4.02 o 
   3   5   4       62.42       59.57      3.41 o 
   4   5   4       20.35       15.83      1.51 o 
   5   5   4        0.05       -3.18      5.77 o 
   6   5   4        3.03       -1.72      2.35 o 
   7   5   4        1.37        2.97      3.49 o 
   8   5   4        6.15       11.50      6.24 o 
   9   5   4        0.61        0.44      1.77 o 
 -13   6   4        0.50        2.64      5.01 o 
 -12   6   4        0.82        3.76      4.63 o 
 -11   6   4       81.34      100.22     16.73 o 
 -10   6   4       22.02       16.23      6.72 o 
  -9   6   4        0.02       -7.03      7.03 o 
  -8   6   4        0.19       -5.59      5.59 o 
  -7   6   4      895.21      952.54     42.94 o 
  -6   6   4       54.85       48.56      9.35 o 
  -5   6   4        0.02       -0.83      2.96 o 
  -4   6   4        2.40       -0.76      1.78 o 
  -3   6   4        0.00        0.94      1.54 o 
  -2   6   4     1087.37     1175.89     23.21 o 
  -1   6   4       28.30       26.62      3.63 o 
   0   6   4        0.37       -0.60      1.12 o 
   1   6   4        5.39        2.66      0.85 o 
   2   6   4       10.04       10.49      2.55 o 
   3   6   4       14.34       12.82      1.93 o 
   4   6   4       23.53       26.09      2.62 o 
   5   6   4       22.87       28.17      3.41 o 
   6   6   4        7.97        4.23      2.03 o 
   7   6   4       10.45        9.06      4.36 o 
   8   6   4        3.36        1.13      2.15 o 
   9   6   4        2.94        2.15      4.18 o 
 -13   7   4        3.07       17.52      7.59 o 
 -12   7   4       15.27       18.39      7.82 o 
 -11   7   4        2.67        0.44      1.99 o 
 -10   7   4        0.01        3.88      4.80 o 
  -9   7   4      136.38      147.11     18.91 o 
  -8   7   4      129.64      138.04     17.87 o 
  -7   7   4      207.46      228.66     21.98 o 
  -6   7   4        6.87        4.25      2.75 o 
  -5   7   4       25.62       24.72      7.09 o 
  -4   7   4       98.06       85.23     11.80 o 
  -3   7   4        0.80       -1.22      1.29 o 
  -2   7   4       57.76       65.43      5.93 o 
  -1   7   4        1.36        1.43      1.24 o 
   0   7   4       18.82       22.01      3.32 o 
   1   7   4        5.71        7.56      1.69 o 
   2   7   4        2.85        3.65      1.63 o 
   3   7   4        0.00       -0.33      1.30 o 
   4   7   4       75.42       76.57      5.75 o 
   5   7   4       74.00       82.41      7.28 o 
   6   7   4        0.61       -0.69      1.36 o 
   7   7   4        8.23       14.33      6.78 o 
   8   7   4        5.53        6.00      5.12 o 
 -13   8   4        1.06        1.52      3.84 o 
 -12   8   4        2.57        3.97      5.19 o 
 -11   8   4        8.91        9.01      4.99 o 
 -10   8   4        0.44        4.62      4.41 o 
  -9   8   4       63.51       62.90     12.68 o 
  -8   8   4        0.98        7.84      5.67 o 
  -7   8   4      885.36      970.01     46.82 o 
  -6   8   4       73.59       77.04     12.60 o 
  -5   8   4        1.75       -3.18      3.45 o 
  -4   8   4       11.97        8.62      3.14 o 
  -3   8   4       55.12       53.67      9.99 o 
  -2   8   4       38.01       46.19      9.02 o 
  -1   8   4       17.51       19.43      5.69 o 
   0   8   4        3.43       47.80     13.00 o 
   1   8   4        5.01        7.41      2.05 o 
   2   8   4        4.80        5.11      6.77 o 
   3   8   4      161.40      175.90      9.43 o 
   4   8   4       45.67       50.01      4.88 o 
   5   8   4       42.80       50.91      5.78 o 
   6   8   4        0.27        3.58      3.17 o 
   7   8   4        0.03       -2.12      3.74 o 
 -12   9   4        4.34       11.95      5.10 o 
 -11   9   4        1.34       -4.20      4.34 o 
 -10   9   4        1.15       -2.69      2.69 o 
  -9   9   4       17.99       17.20      7.03 o 
  -8   9   4       34.19       44.47     11.27 o 
  -7   9   4       42.88       36.89      9.93 o 
  -6   9   4       16.93       14.40      5.34 o 
  -5   9   4       16.11       11.45      4.36 o 
  -4   9   4        5.95        0.80      1.61 o 
  -3   9   4       83.68       86.07     13.14 o 
  -2   9   4       27.26       33.79      8.23 o 
  -1   9   4       16.08       15.42      5.73 o 
   0   9   4       26.98       29.44      5.52 o 
   1   9   4        0.08        0.10      1.41 o 
   2   9   4       45.95       35.17      5.75 o 
   3   9   4        0.35       -0.35      1.72 o 
   4   9   4       25.54       25.02      8.72 o 
   5   9   4        0.50        3.43      2.71 o 
   6   9   4        1.58        0.68      2.67 o 
   7   9   4       47.08       47.37     12.26 o 
 -11  10   4        4.03        6.20      4.94 o 
 -10  10   4        1.68        1.11      2.20 o 
  -9  10   4        0.19        0.92      2.45 o 
  -8  10   4        1.35        3.16      3.75 o 
  -7  10   4        5.28        9.62      5.09 o 
  -6  10   4       13.17       12.16      5.65 o 
  -5  10   4        8.09        5.28      4.07 o 
  -4  10   4       69.29       62.06     11.91 o 
  -3  10   4       33.19       44.04      9.78 o 
  -2  10   4       52.52       55.68     11.05 o 
  -1  10   4        5.49        2.32      2.08 o 
   0  10   4        2.06       -0.22      4.31 o 
   1  10   4        3.72        3.16      1.51 o 
   2  10   4       19.25       21.51      4.93 o 
   3  10   4        8.66       11.07      2.86 o 
   4  10   4        3.67       11.77      6.60 o 
   5  10   4        3.12       -3.79      4.94 o 
   6  10   4       24.82       16.49      8.52 o 
 -11  11   4        6.86       12.71      7.34 o 
 -10  11   4        5.26        1.23      3.88 o 
  -9  11   4        0.81        7.74      7.96 o 
  -8  11   4       26.82       17.75      7.62 o 
  -7  11   4       10.69        3.75      5.15 o 
  -6  11   4        4.54        6.08      4.19 o 
  -5  11   4       14.57       18.09      6.86 o 
  -4  11   4        5.32        5.18      5.20 o 
  -3  11   4       18.57       24.32      7.85 o 
  -2  11   4        4.12       -0.13      1.86 o 
  -1  11   4        2.87        9.05      9.24 o 
   0  11   4       21.50       33.32     14.99 o 
   1  11   4        4.69        4.39      7.85 o 
   2  11   4        1.46       -1.71      1.71 o 
   3  11   4        2.50        1.46      3.14 o 
   4  11   4        3.11        2.68      3.50 o 
   5  11   4        1.31        0.19      4.11 o 
  -9  12   4        0.26        5.73      3.10 o 
  -8  12   4        4.08        9.29      6.49 o 
  -7  12   4        1.20       11.57      7.58 o 
  -6  12   4        2.64        4.03      4.03 o 
  -5  12   4        0.29       -4.84      4.84 o 
  -4  12   4        0.26        5.87      4.87 o 
  -3  12   4        0.16        4.01      3.36 o 
  -2  12   4        1.70        3.01      2.60 o 
  -1  12   4       11.83       19.50      6.31 o 
   0  12   4       27.40       42.13      6.07 o 
   1  12   4        6.07        5.93      4.04 o 
   2  12   4        0.69        1.37      2.27 o 
   3  12   4        2.68       -1.10      3.94 o 
  -8  13   4        0.03       -3.45      3.72 o 
  -7  13   4        0.76        5.50      5.08 o 
  -6  13   4        3.33        4.80      6.03 o 
  -5  13   4       16.67       14.33      6.69 o 
  -4  13   4        0.11       -4.34      4.34 o 
  -3  13   4        4.36       -2.61      3.21 o 
  -2  13   4        1.10       -1.83      2.88 o 
  -1  13   4        0.01        1.20      2.24 o 
   0  13   4        0.31        1.07      2.16 o 
   1  13   4       14.72       12.24      3.61 o 
  -5  14   4        0.96        7.23      5.03 o 
  -4  14   4        0.75        3.00      5.89 o 
  -3  14   4        1.94        0.25      2.54 o 
  -2  14   4        0.30        4.71      4.62 o 
  -3 -14   5        1.19       10.25      4.45 o 
  -2 -14   5        0.00       -4.60      4.69 o 
  -1 -14   5        1.42        7.91      5.05 o 
   0 -14   5       24.64       32.72     11.36 o 
   1 -14   5        0.10        6.36      4.85 o 
   2 -14   5        3.25        3.51      2.80 o 
   3 -14   5        1.42        1.31      2.96 o 
   4 -14   5        0.15       -0.04      2.77 o 
  -5 -13   5        4.83       12.91      6.72 o 
  -4 -13   5        6.20        8.53      5.16 o 
  -3 -13   5       20.20       25.73      8.61 o 
  -2 -13   5        4.35        9.68      5.45 o 
  -1 -13   5       19.23       20.46      7.97 o 
   0 -13   5        2.72        2.02      2.70 o 
   1 -13   5        9.66       10.51      5.86 o 
   2 -13   5        0.21        1.98      2.03 o 
   3 -13   5        1.70       -1.40      2.75 o 
   4 -13   5        0.38       -1.01      3.06 o 
   5 -13   5        2.09        4.37      2.00 o 
   6 -13   5        0.52       -5.29      5.29 o 
  -7 -12   5        2.77        5.25      4.66 o 
  -6 -12   5        1.53        3.66      3.66 o 
  -5 -12   5        0.43        9.08      6.13 o 
  -4 -12   5       62.32       91.22     14.58 o 
  -3 -12   5        0.02        2.06      3.54 o 
  -2 -12   5       46.29       51.34     11.10 o 
  -1 -12   5        4.88        5.60      4.83 o 
   0 -12   5        0.69        1.00      4.55 o 
   1 -12   5        0.28       -0.26      2.35 o 
   2 -12   5        0.59        2.31      2.58 o 
   3 -12   5        0.84        2.53      1.49 o 
   4 -12   5        0.05       -4.24      4.24 o 
   5 -12   5        0.61       -2.30      4.73 o 
   6 -12   5        2.64        5.08      4.72 o 
   7 -12   5        0.09        1.03      1.91 o 
  -8 -11   5        1.11       -2.94      4.47 o 
  -7 -11   5        0.93        1.13      1.81 o 
  -6 -11   5       31.01       21.30      6.88 o 
  -5 -11   5       19.12       16.02      6.45 o 
  -4 -11   5        0.87       -2.11      2.81 o 
  -3 -11   5       31.34       30.14      7.80 o 
  -2 -11   5       61.17       63.23     11.78 o 
  -1 -11   5      132.75      133.91     21.45 o 
   0 -11   5        4.25       10.26      5.83 o 
   1 -11   5        3.65        0.85      2.59 o 
   2 -11   5       21.66       14.08      4.24 o 
   3 -11   5        8.02        5.63      2.32 o 
   4 -11   5        2.80        4.77      4.12 o 
   5 -11   5        0.36        0.81      2.93 o 
   6 -11   5        1.24        2.86      2.49 o 
   7 -11   5        0.09        3.86      1.85 o 
   8 -11   5        0.05       -0.65      2.51 o 
  -9 -10   5        1.25        3.71     12.08 o 
  -8 -10   5        1.44       -1.73      2.22 o 
  -7 -10   5        1.86        0.99      2.52 o 
  -6 -10   5       12.05       17.05      5.52 o 
  -5 -10   5        0.84       -2.68      2.68 o 
  -4 -10   5        1.49       -4.67      4.67 o 
  -3 -10   5        5.58        4.49      3.40 o 
  -2 -10   5       53.89       49.80      5.75 o 
  -1 -10   5      121.41      130.29     11.96 o 
   0 -10   5       44.36       38.56      5.98 o 
   1 -10   5       15.70       12.61      3.58 o 
   2 -10   5        0.00        0.98      2.61 o 
   3 -10   5        4.18        1.69      1.32 o 
   4 -10   5       15.51        7.46      4.33 o 
   5 -10   5        7.72        5.82      4.57 o 
   6 -10   5        1.45        1.62      2.28 o 
   7 -10   5        0.21       -2.15      2.15 o 
   8 -10   5        0.44        0.34      1.98 o 
   9 -10   5        1.35       -0.60      2.94 o 
 -10  -9   5        4.21        7.14      3.29 o 
  -9  -9   5        0.07        1.17      5.20 o 
  -8  -9   5        2.67       -3.23      3.57 o 
  -7  -9   5        0.29        2.22      2.31 o 
  -6  -9   5        2.15        8.08      4.33 o 
  -5  -9   5        3.88        7.52      3.82 o 
  -4  -9   5       16.01       17.66      4.14 o 
  -3  -9   5        0.25        0.20      1.32 o 
  -2  -9   5        7.65        7.25      1.50 o 
  -1  -9   5       17.84       14.29      2.63 o 
   0  -9   5       11.71        6.60      1.03 o 
   1  -9   5        6.91        8.67      3.05 o 
   2  -9   5        0.66       -2.60      2.60 o 
   3  -9   5       33.58       34.27      7.90 o 
   4  -9   5       17.23        8.66      3.92 o 
   5  -9   5        1.98        1.27      2.18 o 
   6  -9   5        2.95       -1.96      1.96 o 
   7  -9   5       11.96       14.00      4.16 o 
   8  -9   5        0.32       -2.74      2.74 o 
   9  -9   5        1.68        3.63      3.73 o 
 -11  -8   5        0.61        0.06      3.56 o 
 -10  -8   5        2.07        2.70      5.48 o 
  -9  -8   5        0.00        0.89      1.80 o 
  -8  -8   5        1.54       -2.84      2.84 o 
  -7  -8   5       27.36       26.71      3.80 o 
  -6  -8   5       55.41       54.44      6.30 o 
  -5  -8   5        2.55       -2.05      3.19 o 
  -4  -8   5       23.89       24.03      6.30 o 
  -3  -8   5      216.63      231.19     19.21 o 
  -2  -8   5      206.69      196.85      8.21 o 
  -1  -8   5        0.19        0.40      0.84 o 
   0  -8   5       47.73       43.98      4.48 o 
   1  -8   5        0.00        0.65      2.44 o 
   2  -8   5        2.28       -0.26      1.34 o 
   3  -8   5        2.52        1.45      1.62 o 
   4  -8   5        1.40        0.04      0.97 o 
   5  -8   5       25.14       13.74      3.55 o 
   6  -8   5        3.93        3.79      2.33 o 
   7  -8   5        0.24        1.60      2.86 o 
   8  -8   5        0.58        4.05      2.37 o 
   9  -8   5        5.31        2.44      1.62 o 
  10  -8   5        0.22        5.43      3.86 o 
 -11  -7   5        3.64        3.46      2.82 o 
 -10  -7   5        0.84        0.38      2.72 o 
  -9  -7   5        0.45        1.21      2.09 o 
  -8  -7   5        4.11       -2.82      3.51 o 
  -7  -7   5       18.21       15.87      3.01 o 
  -6  -7   5        8.08       10.09      2.09 o 
  -5  -7   5        5.88        4.85      1.14 o 
  -4  -7   5      139.57      168.14     15.50 o 
  -3  -7   5      263.93      257.08     19.05 o 
  -2  -7   5       68.42       64.82      4.51 o 
  -1  -7   5      191.62      202.70      7.77 o 
   0  -7   5      230.10      232.67      9.10 o 
   1  -7   5        5.36        3.25      1.09 o 
   2  -7   5        1.13       -0.02      0.83 o 
   3  -7   5        5.95        6.50      2.18 o 
   4  -7   5        4.08        5.48      1.76 o 
   5  -7   5        3.25        1.02      1.26 o 
   6  -7   5       31.20       29.20      5.46 o 
   7  -7   5        6.82       11.11      3.39 o 
   8  -7   5       25.63       17.15      4.27 o 
   9  -7   5        3.75        1.83      2.30 o 
  10  -7   5        0.39        0.03      2.18 o 
 -11  -6   5        3.46        0.94      4.81 o 
 -10  -6   5       44.40       46.63      6.69 o 
  -9  -6   5       16.70       14.34      3.96 o 
  -8  -6   5        1.24        1.07      0.79 o 
  -6  -6   5        7.30        9.57      4.17 o 
  -5  -6   5       71.06       73.03      4.33 o 
  -4  -6   5       85.56       84.88      7.51 o 
  -3  -6   5      117.51      112.87     11.95 o 
  -2  -6   5      393.43      429.87     16.73 o 
  -1  -6   5      130.89      143.96      6.17 o 
   0  -6   5       78.09       91.31      3.90 o 
   1  -6   5       47.85       53.33      3.71 o 
   2  -6   5      128.18      127.05      5.90 o 
   3  -6   5        9.06        5.06      2.50 o 
   4  -6   5        3.92        2.57      1.29 o 
   5  -6   5        0.29       -0.22      1.14 o 
   6  -6   5       50.09       45.28      4.96 o 
   7  -6   5       54.67       55.29      5.61 o 
   8  -6   5        7.49        6.63      3.03 o 
   9  -6   5        5.20        1.35      1.92 o 
  10  -6   5        0.15        2.86      5.15 o 
 -12  -5   5        2.12        0.70      2.57 o 
 -11  -5   5       46.23       49.91      7.18 o 
 -10  -5   5       77.86       73.94      8.05 o 
  -9  -5   5        0.25       -0.28      1.18 o 
  -8  -5   5       57.91       67.10      5.81 o 
  -7  -5   5      128.32      112.74      6.34 o 
  -6  -5   5       35.88       35.42      4.45 o 
  -5  -5   5       68.24       76.61      6.89 o 
  -4  -5   5        5.03        4.63      1.38 o 
  -3  -5   5       12.91       15.71      4.56 o 
  -2  -5   5       54.25       60.01      5.84 o 
  -1  -5   5      329.47      330.81      7.64 o 
   0  -5   5       34.12       40.95      2.57 o 
   1  -5   5        3.80        5.26      1.08 o 
   2  -5   5       60.73       53.50      3.57 o 
   3  -5   5       25.95       20.58      2.15 o 
   4  -5   5        0.21       -0.83      1.07 o 
   5  -5   5        1.32        0.87      0.83 o 
   6  -5   5       36.03       37.27      4.11 o 
   7  -5   5       60.99       70.16      5.92 o 
   8  -5   5        1.25        0.78      2.24 o 
   9  -5   5        0.06        2.77      2.41 o 
  10  -5   5        0.01       -5.07      5.07 o 
  11  -5   5        1.69       -3.95      4.28 o 
 -13  -4   5        0.11        1.16      2.58 o 
 -12  -4   5        0.03       -1.08      2.67 o 
 -11  -4   5        4.87        4.32      3.83 o 
 -10  -4   5        0.61        1.60      3.40 o 
  -9  -4   5       25.54       18.42      7.81 o 
  -8  -4   5     1187.36     1256.62     28.84 o 
  -7  -4   5      107.83      103.46     12.12 o 
  -6  -4   5       67.91       66.00      6.35 o 
  -5  -4   5       61.65       49.23      3.90 o 
  -4  -4   5      114.55      118.77      5.15 o 
  -3  -4   5       35.65       30.02      3.19 o 
  -2  -4   5        0.25       -0.78      1.13 o 
  -1  -4   5      325.03      322.41      8.24 o 
   0  -4   5       48.01       43.61      2.58 o 
   1  -4   5      688.11      620.22     10.67 o 
   2  -4   5     1124.64     1169.35     16.62 o 
   3  -4   5       16.93       15.54      1.95 o 
   4  -4   5        1.93        2.57      0.88 o 
   5  -4   5        9.80       10.66      1.89 o 
   6  -4   5       25.59       27.64      3.29 o 
   7  -4   5      189.05      218.73      9.62 o 
   8  -4   5       21.74       23.13      4.30 o 
   9  -4   5        0.11        1.12      2.48 o 
  10  -4   5        3.08        0.79      2.22 o 
  11  -4   5        2.20        3.93      3.87 o 
 -13  -3   5        0.02        1.44      2.41 o 
 -12  -3   5        0.16       -4.39      4.39 o 
 -11  -3   5        2.52        3.63      2.12 o 
 -10  -3   5       25.94       31.51      5.50 o 
  -9  -3   5      442.59      463.78     17.44 o 
  -8  -3   5      730.37      778.51     17.98 o 
  -7  -3   5        5.85        8.05      2.22 o 
  -6  -3   5       52.16       52.96      5.50 o 
  -5  -3   5        4.98        2.93      1.58 o 
  -4  -3   5       35.50       30.92      5.45 o 
  -3  -3   5      181.23      184.75      8.24 o 
  -2  -3   5        4.80        2.92      0.71 o 
  -1  -3   5      855.07      803.61     16.44 o 
   0  -3   5       88.00       91.38      3.31 o 
   1  -3   5     1457.87     1505.87     14.54 o 
   2  -3   5       58.39       61.56      3.38 o 
   3  -3   5        9.14       10.77      1.43 o 
   4  -3   5        1.65        0.65      0.80 o 
   5  -3   5        0.15        1.39      0.76 o 
   6  -3   5        0.58       -0.04      0.95 o 
   7  -3   5        0.12        1.33      1.00 o 
   8  -3   5      178.05      185.02      8.50 o 
   9  -3   5        2.40       -3.10      4.75 o 
  10  -3   5        0.22       -2.81      3.48 o 
  11  -3   5        0.37        7.34      5.35 o 
 -13  -2   5        0.25       -3.88      3.88 o 
 -12  -2   5        0.14       -3.57      3.57 o 
 -11  -2   5        0.38        1.32      2.71 o 
 -10  -2   5        7.98        3.02      2.30 o 
  -9  -2   5       13.35       14.67      5.68 o 
  -8  -2   5        0.29        0.62      1.97 o 
  -7  -2   5       29.46       32.62      4.61 o 
  -6  -2   5       95.55      108.29      7.85 o 
  -5  -2   5       54.02       53.39      5.20 o 
  -4  -2   5      237.66      229.08     14.38 o 
  -3  -2   5       30.33       28.31      4.69 o 
  -2  -2   5      166.21      161.98      5.27 o 
  -1  -2   5       24.79       29.46      1.86 o 
   0  -2   5      172.52      175.52      4.32 o 
   1  -2   5      106.61      117.80      3.71 o 
   2  -2   5      158.79      164.23      4.53 o 
   3  -2   5       18.03       20.60      1.48 o 
   4  -2   5        0.70        0.98      0.77 o 
   5  -2   5       60.14       59.49      3.79 o 
   6  -2   5      201.61      202.94      7.33 o 
   7  -2   5      477.56      510.12     10.02 o 
   8  -2   5        9.77       10.74      1.76 o 
   9  -2   5        0.87       -5.72      5.72 o 
  10  -2   5        0.00       -2.29      2.97 o 
  11  -2   5        0.23       -5.10      5.10 o 
 -14  -1   5        2.70       -1.72      2.11 o 
 -13  -1   5        1.13       -2.43      3.13 o 
 -12  -1   5       10.41       18.09      6.82 o 
 -11  -1   5       10.49       10.51      5.43 o 
 -10  -1   5        4.12        0.75      3.13 o 
  -9  -1   5       27.92       26.56      4.61 o 
  -8  -1   5       64.87       72.90      5.83 o 
  -7  -1   5        0.23        1.15      1.16 o 
  -6  -1   5       30.83       31.10      3.63 o 
  -5  -1   5      238.38      214.75     14.85 o 
  -4  -1   5       29.59       30.81      5.50 o 
  -3  -1   5        1.43        1.36      1.20 o 
  -2  -1   5        3.06        3.17      1.20 o 
  -1  -1   5      312.89      287.18      6.66 o 
   0  -1   5      239.84      242.40      5.11 o 
   1  -1   5        7.46        5.19      0.64 o 
   2  -1   5      654.83      723.67     11.09 o 
   3  -1   5        1.71        0.80      0.79 o 
   4  -1   5       17.46       13.40      2.58 o 
   5  -1   5       12.33       12.36      1.67 o 
   6  -1   5        8.27        5.66      0.84 o 
   7  -1   5       13.16       11.99      2.45 o 
   8  -1   5        0.66        0.28      1.85 o 
   9  -1   5       35.09       33.36     12.76 o 
  10  -1   5       24.81       26.49      8.02 o 
  11  -1   5        0.61        1.61      2.54 o 
 -14   0   5        5.67        5.46      2.26 o 
 -13   0   5       14.01       13.50      5.71 o 
 -12   0   5        4.39        0.16      2.03 o 
 -11   0   5        4.52        4.27      3.12 o 
 -10   0   5       12.28       16.80      6.01 o 
  -9   0   5      170.18      175.94     12.11 o 
  -8   0   5        2.94        1.31      1.02 o 
  -7   0   5      102.83      119.45      7.20 o 
  -6   0   5       38.71       44.13      4.21 o 
  -5   0   5      251.53      245.69     11.28 o 
  -4   0   5      266.21      242.69     10.43 o 
  -3   0   5      118.86      116.86      6.64 o 
  -2   0   5       18.23       15.00      2.02 o 
  -1   0   5      619.06      578.82      7.70 o 
   0   0   5     2353.90     2297.73     15.14 o 
   1   0   5      297.80      337.06      6.08 o 
   2   0   5        2.37        8.27      1.27 o 
   3   0   5      398.31      430.65     17.22 o 
   4   0   5        2.70        3.52      1.11 o 
   5   0   5       91.99       69.25     16.34 o 
   6   0   5        0.34        0.79      0.49 o 
   7   0   5        1.27       -0.45      0.93 o 
   8   0   5       30.99       27.54      6.05 o 
   9   0   5       17.74       30.38      6.72 o 
  10   0   5        6.52        3.08      4.73 o 
 -14   1   5        1.32       -1.09      4.27 o 
 -13   1   5        1.64        5.25      3.98 o 
 -12   1   5        0.53       -2.93      2.93 o 
 -11   1   5        1.31       -3.55      3.63 o 
 -10   1   5       19.56       15.53      5.99 o 
  -9   1   5       11.07        8.28      1.98 o 
  -8   1   5       45.06       48.04      6.04 o 
  -7   1   5       22.11       19.42      3.03 o 
  -6   1   5       33.73       39.12      3.94 o 
  -5   1   5        5.37        4.06      1.64 o 
  -4   1   5      275.47      264.35     11.95 o 
  -3   1   5       43.32       43.15      2.99 o 
  -2   1   5      202.85      175.73      5.53 o 
  -1   1   5      602.19      582.88      8.16 o 
   0   1   5     2700.38     2771.08     15.57 o 
   1   1   5      140.51      138.37      4.31 o 
   2   1   5       99.55       90.82      7.68 o 
   3   1   5      693.68      777.61     18.15 o 
   4   1   5        5.56        5.82      2.21 o 
   5   1   5        7.20        4.51      0.78 o 
   6   1   5        4.58        3.51      0.74 o 
   7   1   5        0.17       -0.24      1.20 o 
   8   1   5        1.06        3.41      2.99 o 
   9   1   5        0.05       -2.39      2.39 o 
  10   1   5       17.38       11.89      4.26 o 
 -14   2   5        0.72        1.76      3.17 o 
 -13   2   5        2.83        3.55      2.67 o 
 -12   2   5        1.65       -3.46      3.46 o 
 -11   2   5        1.92        3.78      3.70 o 
 -10   2   5        6.93        8.32      4.16 o 
  -9   2   5        6.86        3.61      3.24 o 
  -8   2   5        2.34        0.56      1.66 o 
  -7   2   5      304.04      345.05     15.62 o 
  -6   2   5      865.31      972.56     35.51 o 
  -5   2   5      172.92      176.89     14.20 o 
  -4   2   5      514.53      494.32     22.26 o 
  -3   2   5       18.38       21.30      2.36 o 
  -2   2   5      331.84      321.21      7.71 o 
  -1   2   5      191.52      202.49      5.36 o 
   0   2   5      281.66      283.72      5.94 o 
   1   2   5       63.75       45.62      2.13 o 
   2   2   5      419.61      408.09     27.61 o 
   3   2   5       17.47       20.72      2.28 o 
   4   2   5      133.72      122.68      4.13 o 
   5   2   5        3.05        3.53      0.85 o 
   6   2   5        6.48        6.74      1.37 o 
   7   2   5        0.15        0.91      0.78 o 
   8   2   5        0.34       -0.37      2.47 o 
   9   2   5       16.54       16.67      4.91 o 
  10   2   5        0.04        1.54      1.92 o 
 -14   3   5        9.67        5.59      4.01 o 
 -13   3   5        0.04        0.62      2.55 o 
 -12   3   5        0.16       -0.28      1.99 o 
 -11   3   5        6.67        1.43      2.84 o 
 -10   3   5       38.51       33.39      8.30 o 
  -9   3   5       18.90       15.14      5.51 o 
  -8   3   5        1.86        2.26      2.92 o 
  -7   3   5      501.20      534.86     23.83 o 
  -6   3   5       81.10       82.46     10.89 o 
  -5   3   5      262.77      247.44     17.64 o 
  -4   3   5       92.45       99.88      5.90 o 
  -3   3   5      216.67      223.38      8.00 o 
  -2   3   5       23.33       23.98      1.99 o 
  -1   3   5     1487.45     1406.34     14.27 o 
   0   3   5       67.37       62.45      3.14 o 
   1   3   5        1.52        0.94      0.54 o 
   2   3   5       79.93       76.32      3.30 o 
   3   3   5       82.53       89.98      5.31 o 
   4   3   5        8.31        8.72      1.78 o 
   5   3   5       36.09       34.38      3.58 o 
   6   3   5        0.11       -0.27      0.51 o 
   7   3   5        0.99        0.90      2.61 o 
   8   3   5        0.00        4.64      4.74 o 
   9   3   5        4.72        2.63      2.27 o 
  10   3   5        0.03       -5.89      5.89 o 
 -14   4   5        1.27        6.05      6.94 o 
 -13   4   5       16.23        6.40      5.69 o 
 -12   4   5        5.50        9.46      5.03 o 
 -11   4   5       35.60       36.43      9.67 o 
 -10   4   5        3.59       -0.26      2.44 o 
  -9   4   5        0.00       -3.05      4.14 o 
  -8   4   5        6.12        4.00      3.10 o 
  -7   4   5       19.12       10.39      4.40 o 
  -6   4   5        6.23        5.54      1.46 o 
  -5   4   5      143.90      171.42      8.32 o 
  -4   4   5      374.54      417.65     13.81 o 
  -3   4   5       39.69       53.95      4.33 o 
  -2   4   5       18.17       16.90      1.84 o 
  -1   4   5      456.96      444.29      9.51 o 
   0   4   5      176.02      183.23      5.90 o 
   1   4   5       32.40       35.08      2.15 o 
   2   4   5       67.82       69.44      3.22 o 
   3   4   5      160.80      164.31      8.03 o 
   4   4   5        9.86        5.09      1.58 o 
   5   4   5       17.23       13.76      4.19 o 
   6   4   5        0.01        3.90      3.86 o 
   7   4   5        0.80        2.80      4.47 o 
   8   4   5        0.00        4.39      4.13 o 
   9   4   5        9.86        8.17      6.26 o 
 -14   5   5       15.54       17.52      9.69 o 
 -13   5   5       18.48       10.38      7.80 o 
 -12   5   5        0.11        9.98      6.91 o 
 -11   5   5       11.55       10.70      5.75 o 
 -10   5   5       54.74       63.48     12.75 o 
  -9   5   5       34.02       44.78     10.56 o 
  -8   5   5       42.36       39.77      8.99 o 
  -7   5   5       23.48       23.35      7.37 o 
  -6   5   5        0.52        1.21      2.95 o 
  -5   5   5      115.23      134.94     12.34 o 
  -4   5   5        2.71        3.41      1.66 o 
  -3   5   5        8.57        7.08      2.27 o 
  -2   5   5       42.97       33.78      3.84 o 
  -1   5   5        0.12        0.99      1.09 o 
   0   5   5       14.65       16.39      2.00 o 
   1   5   5       23.17       17.33      1.74 o 
   2   5   5       23.47       22.45      1.95 o 
   3   5   5      100.20       95.52      6.04 o 
   4   5   5        8.72        6.06      1.60 o 
   5   5   5        0.09        0.96      1.29 o 
   6   5   5       18.56       16.13      3.57 o 
   7   5   5        3.64        1.08      2.46 o 
   8   5   5        2.43        2.89      2.51 o 
   9   5   5        1.87       -1.24      2.75 o 
 -13   6   5        0.97        2.68      4.42 o 
 -12   6   5        0.45        6.40      5.41 o 
 -11   6   5      134.80      158.09     20.74 o 
 -10   6   5       19.66       23.19      7.75 o 
  -9   6   5       35.22       33.11      8.46 o 
  -8   6   5       13.38        8.19      3.35 o 
  -7   6   5        1.08        2.38      2.96 o 
  -6   6   5      146.09      128.65     15.60 o 
  -5   6   5        1.86        0.08      1.61 o 
  -4   6   5        3.43        3.93      1.39 o 
  -3   6   5       22.68       30.05      3.76 o 
  -2   6   5       34.06       36.51      3.72 o 
  -1   6   5       48.93       45.01      4.84 o 
   0   6   5       33.30       33.39      4.03 o 
   1   6   5        3.49        1.95      1.36 o 
   2   6   5      108.42      105.06      7.84 o 
   3   6   5      205.17      199.58      6.21 o 
   4   6   5       15.60       26.94      5.24 o 
   5   6   5       82.72       94.52      9.51 o 
   6   6   5       31.33       30.99      5.39 o 
   7   6   5        3.06        7.96      3.78 o 
   8   6   5        0.27        5.47      4.68 o 
 -13   7   5        0.05        1.63      3.53 o 
 -12   7   5       11.84        1.16      3.30 o 
 -11   7   5        1.20        3.44      2.20 o 
 -10   7   5        3.36        4.76      5.36 o 
  -9   7   5        0.44        2.27      3.45 o 
  -8   7   5        6.31       -1.11      4.69 o 
  -7   7   5        4.01        1.01      3.67 o 
  -6   7   5      172.00      164.12     18.29 o 
  -5   7   5        0.07       -0.31      2.16 o 
  -4   7   5        3.72        1.33      2.40 o 
  -3   7   5        0.25        5.93      4.65 o 
  -2   7   5        2.86        1.34      1.39 o 
  -1   7   5        4.07        4.58      1.70 o 
   0   7   5       28.74       23.82      2.71 o 
   1   7   5        9.72        6.59      1.27 o 
   2   7   5        8.05        6.39      1.76 o 
   3   7   5        1.22        2.45      1.36 o 
   4   7   5       25.34       29.99      2.79 o 
   5   7   5      158.10      172.97     12.91 o 
   6   7   5       16.54       10.79      3.36 o 
   7   7   5        3.31        2.24      3.43 o 
   8   7   5        0.38       -5.37      5.37 o 
 -13   8   5        4.58        4.64      7.53 o 
 -12   8   5        0.66        0.85      2.71 o 
 -11   8   5        0.38        2.78      4.22 o 
 -10   8   5        4.01        9.44      5.44 o 
  -9   8   5        1.20       -2.08      3.05 o 
  -8   8   5       63.92       67.50     12.70 o 
  -7   8   5      170.00      174.85     20.33 o 
  -6   8   5       30.01       22.36      7.49 o 
  -5   8   5        0.89       -3.31      5.41 o 
  -4   8   5       38.35       30.41      7.76 o 
  -3   8   5       11.55       18.57      4.39 o 
  -2   8   5       31.12       34.83      5.70 o 
  -1   8   5        5.14        5.60      2.06 o 
   0   8   5        0.00       -1.14      1.14 o 
   1   8   5        6.60        6.80      2.24 o 
   2   8   5      109.89      113.77     10.80 o 
   3   8   5       57.06       69.75      6.02 o 
   4   8   5      214.17      225.73     12.54 o 
   5   8   5        0.02        2.60      2.15 o 
   6   8   5        6.48        7.03      5.91 o 
   7   8   5        3.51        8.45      5.48 o 
 -12   9   5        2.20        0.22      3.92 o 
 -11   9   5        0.79        1.44      2.42 o 
 -10   9   5        3.12        0.07      3.50 o 
  -9   9   5        4.75        6.81      4.38 o 
  -8   9   5        2.53        6.39      4.56 o 
  -7   9   5       16.06       13.11      5.45 o 
  -6   9   5        2.56       -1.83      5.34 o 
  -5   9   5        0.17        5.87      4.58 o 
  -4   9   5       28.52       13.40      5.60 o 
  -3   9   5        0.03       -1.20      2.05 o 
  -2   9   5       31.51       36.94     10.21 o 
  -1   9   5       24.75       20.49      4.79 o 
   0   9   5       30.90       22.48      3.15 o 
   1   9   5       33.73       31.68      6.54 o 
   2   9   5        0.30       -3.42      6.38 o 
   3   9   5       25.92       21.54      3.55 o 
   4   9   5       36.90       41.83     11.56 o 
   5   9   5        6.17        9.40     12.38 o 
   6   9   5        5.40        1.05      2.18 o 
 -11  10   5        1.26       -3.87      4.69 o 
 -10  10   5        3.39       -2.74      4.29 o 
  -9  10   5        5.70        3.23      2.57 o 
  -8  10   5        1.36        3.26      4.11 o 
  -7  10   5       21.65       19.90      7.21 o 
  -6  10   5        2.73        6.30      4.54 o 
  -5  10   5       28.27       22.51      7.54 o 
  -4  10   5        0.02        6.40      4.13 o 
  -3  10   5       73.76       68.63     12.88 o 
  -2  10   5       15.89       16.29      8.50 o 
  -1  10   5       28.01       36.01      6.55 o 
   0  10   5       26.35       31.60      6.18 o 
   1  10   5        5.48        1.37      1.91 o 
   2  10   5        0.94       -2.61      2.61 o 
   3  10   5       13.34       11.90      4.58 o 
   4  10   5        4.18       -1.08      2.92 o 
   5  10   5        9.34        7.79      3.86 o 
 -10  11   5        0.00        7.53      5.71 o 
  -9  11   5        6.22        5.91      6.07 o 
  -8  11   5        8.80       12.38      6.73 o 
  -7  11   5       12.40       20.65      8.09 o 
  -6  11   5        2.90        2.53      4.72 o 
  -5  11   5        0.22        0.64      2.01 o 
  -4  11   5        8.28        7.48      5.69 o 
  -3  11   5        2.89        6.45      4.96 o 
  -2  11   5       11.68       11.36      4.05 o 
  -1  11   5        1.01        3.27      7.07 o 
   0  11   5        8.44       10.63      3.56 o 
   1  11   5       18.83       34.46      6.66 o 
   2  11   5        8.42        6.51      5.24 o 
   3  11   5        2.39        3.21      1.82 o 
   4  11   5        0.01        1.33      3.43 o 
  -9  12   5       19.09       29.55     10.77 o 
  -8  12   5        0.00        2.01      4.84 o 
  -7  12   5        4.76       13.90      6.83 o 
  -6  12   5        0.20       -0.83      2.72 o 
  -5  12   5        3.78        4.69      4.36 o 
  -4  12   5       17.92        7.31      4.49 o 
  -3  12   5        4.54       13.28      7.43 o 
  -2  12   5       12.79       16.61      5.02 o 
  -1  12   5        0.89        3.44      5.39 o 
   0  12   5       10.28       16.86      4.18 o 
   1  12   5        1.35        0.40      2.65 o 
   2  12   5        0.24        1.61      5.32 o 
  -8  13   5        2.30       12.96      7.90 o 
  -7  13   5        0.76        4.24      5.93 o 
  -6  13   5        3.04        1.44      4.58 o 
  -5  13   5        0.89       -3.30      3.76 o 
  -4  13   5        4.50        1.90      2.38 o 
  -3  13   5        0.04        1.93      4.49 o 
  -2  13   5        0.13        1.28      7.86 o 
  -1  13   5        0.00       -3.27      3.27 o 
   0  13   5        1.20       -0.69      1.90 o 
  -3 -14   6        0.69        2.44      2.69 o 
  -2 -14   6        0.06       -6.04      6.04 o 
  -1 -14   6        5.99        3.17      3.54 o 
   0 -14   6        2.04        4.07      4.25 o 
   1 -14   6        2.60       -0.76      3.16 o 
   2 -14   6        0.03       -1.21      3.37 o 
   3 -14   6        0.17       -1.38      2.47 o 
  -5 -13   6       16.92       19.24      7.56 o 
  -4 -13   6        4.23       11.08      6.08 o 
  -3 -13   6        0.23       -0.44      4.85 o 
  -2 -13   6        0.01        3.77      3.81 o 
  -1 -13   6        0.40        4.55      4.71 o 
   0 -13   6        6.86       -1.62      2.29 o 
   1 -13   6       14.08       26.82      9.78 o 
   2 -13   6        0.29       -0.24      3.72 o 
   3 -13   6        0.01        1.39      1.85 o 
   4 -13   6        7.57       -1.32      3.57 o 
   5 -13   6        5.97       17.39      5.80 o 
  -7 -12   6        1.60        1.24      2.68 o 
  -6 -12   6        2.33       11.47      5.97 o 
  -5 -12   6        4.48        4.29      3.98 o 
  -4 -12   6        0.50        5.90      4.21 o 
  -3 -12   6        3.05        1.18      3.02 o 
  -2 -12   6        0.57        3.70      3.35 o 
  -1 -12   6        0.97       -5.02      5.02 o 
   0 -12   6       51.53       64.17     13.34 o 
   1 -12   6        0.06        1.83      2.73 o 
   2 -12   6        1.63        3.05      3.97 o 
   3 -12   6        4.12       15.97      4.72 o 
   4 -12   6        5.87        6.74      4.01 o 
   5 -12   6        2.24        0.51      2.07 o 
   6 -12   6        0.03       -0.91      2.25 o 
  -8 -11   6        1.16       -4.84      4.84 o 
  -7 -11   6        1.67       -1.92      2.28 o 
  -6 -11   6       11.14       13.89      6.19 o 
  -5 -11   6        1.18        1.64      2.70 o 
  -4 -11   6        5.65        4.60      3.89 o 
  -3 -11   6       23.89       18.29      5.94 o 
  -2 -11   6       18.78       24.61      7.61 o 
  -1 -11   6       45.75       56.84     12.00 o 
   0 -11   6        1.51        1.07      4.32 o 
   1 -11   6       13.22        8.40      4.90 o 
   2 -11   6        2.34        8.14      3.17 o 
   3 -11   6        2.73        2.69      2.08 o 
   4 -11   6        0.09       -1.47      1.77 o 
   5 -11   6        1.29       -2.02      2.03 o 
   6 -11   6        0.03       -2.99      2.99 o 
   7 -11   6        0.03       -2.81      2.81 o 
  -9 -10   6        1.43        0.74      1.95 o 
  -8 -10   6        0.77       -4.77      4.77 o 
  -7 -10   6        0.26        3.71      3.98 o 
  -6 -10   6        9.66        9.18      5.47 o 
  -5 -10   6        1.41        0.02      2.87 o 
  -4 -10   6        0.55       -4.40      4.40 o 
  -3 -10   6        1.63        0.14      4.16 o 
  -2 -10   6        5.10        4.31      1.23 o 
  -1 -10   6       21.74       19.14      4.01 o 
   0 -10   6       12.02       11.33      5.22 o 
   1 -10   6       12.50       13.30      4.71 o 
   2 -10   6       17.40       16.56      4.48 o 
   3 -10   6       49.13       45.75      7.14 o 
   4 -10   6       28.01       19.78      4.36 o 
   5 -10   6        0.81        1.17      1.73 o 
   6 -10   6        0.04       -3.02      3.02 o 
   7 -10   6        0.44        1.02      1.67 o 
   8 -10   6        1.98        4.65      2.33 o 
 -10  -9   6        0.07        2.83      1.71 o 
  -9  -9   6        0.04       -0.15      2.97 o 
  -8  -9   6        1.42       -0.26      2.35 o 
  -7  -9   6        0.69       -0.59      1.91 o 
  -6  -9   6       68.02       72.45     11.77 o 
  -5  -9   6        0.03        2.31      2.13 o 
  -4  -9   6        0.11       -0.50      3.21 o 
  -3  -9   6        0.40       -0.33      1.18 o 
  -2  -9   6        1.75        1.64      0.91 o 
  -1  -9   6      202.42      196.63      9.75 o 
   0  -9   6        3.03        1.18      1.10 o 
   1  -9   6       30.74       24.68      5.94 o 
   2  -9   6       12.33        6.46      2.58 o 
   3  -9   6       39.84       80.54      9.11 o 
   4  -9   6        0.82       -2.15      2.15 o 
   5  -9   6       11.62        2.71      2.03 o 
   6  -9   6        0.58        4.04      1.31 o 
   7  -9   6        7.97        8.70      2.55 o 
   8  -9   6        0.23       -0.07      2.02 o 
   9  -9   6        0.45        0.52      3.72 o 
 -11  -8   6        0.36        3.17      3.98 o 
 -10  -8   6        0.29        5.70      4.74 o 
  -9  -8   6        0.73       -4.70      4.70 o 
  -8  -8   6        0.98       -2.22      3.26 o 
  -7  -8   6        8.66        5.35      1.72 o 
  -6  -8   6        6.70        6.83      4.31 o 
  -5  -8   6       13.45        8.68      4.62 o 
  -4  -8   6       26.92       32.56      7.48 o 
  -3  -8   6      190.17      202.34     18.55 o 
  -2  -8   6      279.92      268.83     24.13 o 
  -1  -8   6       32.52       27.99      3.61 o 
   0  -8   6       12.79       10.88      1.45 o 
   1  -8   6       29.05       24.53      4.55 o 
   2  -8   6       13.74       11.58      3.45 o 
   3  -8   6        0.58        1.21      1.44 o 
   4  -8   6       51.22       41.26      6.03 o 
   5  -8   6       52.94       55.36      6.06 o 
   6  -8   6        1.08        0.18      1.46 o 
   7  -8   6        0.16       -0.70      1.90 o 
   8  -8   6        4.07        4.13      2.12 o 
   9  -8   6        3.37        7.49      3.75 o 
 -11  -7   6        0.05        2.70      2.86 o 
 -10  -7   6        0.29        2.08      1.36 o 
  -9  -7   6        5.65        6.12      2.09 o 
  -8  -7   6        0.02       -0.45      2.00 o 
  -7  -7   6        1.14        3.35      1.61 o 
  -6  -7   6        8.02        5.05      1.62 o 
  -5  -7   6       14.93       14.90      5.32 o 
  -4  -7   6      165.38      168.60     15.96 o 
  -3  -7   6        0.07       -0.37      2.19 o 
  -2  -7   6       10.76        5.37      3.47 o 
  -1  -7   6       85.27       86.36      5.36 o 
   0  -7   6       18.20       23.99      2.16 o 
   1  -7   6       13.31       13.85      2.22 o 
   2  -7   6        8.43        5.55      1.66 o 
   3  -7   6        2.88        1.46      1.51 o 
   4  -7   6        0.98       -1.35      1.35 o 
   5  -7   6        0.65        0.45      1.23 o 
   6  -7   6       33.42       33.23      4.51 o 
   7  -7   6       10.07        9.49      2.63 o 
   8  -7   6        2.97        2.80      1.69 o 
   9  -7   6        1.41        3.90      2.39 o 
  10  -7   6        1.93       11.77      6.97 o 
 -12  -6   6        0.43        3.19      2.81 o 
 -11  -6   6        1.72        5.87      2.71 o 
 -10  -6   6       90.59       91.74      9.46 o 
  -9  -6   6        3.71        1.83      1.83 o 
  -8  -6   6        0.68        0.39      2.05 o 
  -7  -6   6       45.62       36.31      7.00 o 
  -6  -6   6       11.50       82.11     11.45 o 
  -5  -6   6        8.07        5.19      3.56 o 
  -4  -6   6       50.81       48.41      8.05 o 
  -3  -6   6       40.48       45.08      4.72 o 
  -2  -6   6      770.21      783.68     23.04 o 
  -1  -6   6       20.99       16.01      1.71 o 
   0  -6   6       58.23      103.26      6.33 o 
   1  -6   6       21.50       24.02      2.42 o 
   2  -6   6      100.53      104.24      6.03 o 
   3  -6   6       27.78       34.78      4.03 o 
   4  -6   6        2.06       -1.49      1.49 o 
   5  -6   6       36.20       38.89      3.77 o 
   6  -6   6        6.29       11.64      2.18 o 
   7  -6   6        2.65        4.97      1.55 o 
   8  -6   6        0.01        0.97      2.14 o 
   9  -6   6        0.11       -4.02      4.02 o 
  10  -6   6        0.05        6.21      2.52 o 
 -12  -5   6        0.45       -2.02      2.90 o 
 -11  -5   6      141.52      147.79     17.39 o 
 -10  -5   6        3.88        5.28      2.62 o 
  -9  -5   6        4.94       11.04      4.18 o 
  -8  -5   6      278.02      278.89     21.11 o 
  -7  -5   6       18.61       11.49      3.12 o 
  -6  -5   6       13.33        8.68      2.85 o 
  -5  -5   6       28.09       34.16      4.77 o 
  -4  -5   6       35.91       28.64      4.24 o 
  -3  -5   6      113.37      117.90     11.98 o 
  -2  -5   6        5.94        2.53      3.38 o 
  -1  -5   6        7.14        3.62      0.88 o 
   0  -5   6       87.49       79.98      3.47 o 
   1  -5   6       81.92       87.99      4.43 o 
   2  -5   6      146.54      161.10      6.31 o 
   3  -5   6        0.35        0.52      1.05 o 
   4  -5   6      210.28      218.26      8.20 o 
   5  -5   6       85.21       84.72      5.14 o 
   6  -5   6       11.01        4.89      1.31 o 
   7  -5   6        2.03       -0.08      1.86 o 
   8  -5   6        1.04        2.75      1.21 o 
   9  -5   6        0.00        1.31      2.24 o 
  10  -5   6        0.05        3.10      3.79 o 
 -13  -4   6        3.05        7.30      3.54 o 
 -12  -4   6       35.00       27.08      5.96 o 
 -11  -4   6        1.05        1.00      1.47 o 
 -10  -4   6       58.53       66.94      7.29 o 
  -9  -4   6       91.20       89.02      8.08 o 
  -8  -4   6      122.74      134.04     15.28 o 
  -7  -4   6       68.36       60.81      9.34 o 
  -6  -4   6       52.58       44.93      5.50 o 
  -5  -4   6       43.07       45.04      5.23 o 
  -4  -4   6       24.57       20.94      4.69 o 
  -3  -4   6       80.86       80.96      3.93 o 
  -2  -4   6        8.63       10.22      2.15 o 
  -1  -4   6       38.76       35.26      2.28 o 
   0  -4   6       23.66       26.29      2.13 o 
   1  -4   6      268.87      266.39      6.66 o 
   2  -4   6      505.81      516.11     10.76 o 
   3  -4   6       94.14       92.51      5.14 o 
   4  -4   6       92.24       84.65      4.57 o 
   5  -4   6      299.53      316.59      8.91 o 
   6  -4   6        3.76        2.85      1.07 o 
   7  -4   6       82.74       85.56      5.90 o 
   8  -4   6        0.07       -0.23      1.06 o 
   9  -4   6        5.70       -1.51      2.25 o 
  10  -4   6        3.76        6.13      5.45 o 
 -13  -3   6        3.04        3.38      2.83 o 
 -12  -3   6        0.73       -0.43      3.28 o 
 -11  -3   6        1.92        0.90      1.61 o 
 -10  -3   6       21.99       20.40      3.24 o 
  -9  -3   6      111.18      225.24     30.54 o 
  -8  -3   6      426.02      470.04     26.88 o 
  -7  -3   6        5.58        8.41      2.56 o 
  -6  -3   6        7.87       52.74     12.23 o 
  -5  -3   6       30.96       29.94      4.06 o 
  -4  -3   6      102.52      117.87     11.13 o 
  -3  -3   6       31.99       36.76      2.58 o 
  -2  -3   6       13.96       18.45      2.04 o 
  -1  -3   6      366.70      380.21      7.26 o 
   0  -3   6       13.30        9.13      1.02 o 
   1  -3   6     1203.81     1148.78     13.17 o 
   2  -3   6       73.14       70.15      3.65 o 
   3  -3   6        2.71        4.27      0.99 o 
   4  -3   6      305.73      297.28      7.25 o 
   5  -3   6        0.71        0.26      1.05 o 
   6  -3   6        0.11        1.14      2.08 o 
   7  -3   6       25.90       26.81      2.92 o 
   8  -3   6       36.80       31.29      9.51 o 
   9  -3   6        2.26        6.72      4.20 o 
  10  -3   6        0.00       -3.22      3.22 o 
 -14  -2   6        0.39        1.50      2.23 o 
 -13  -2   6        3.74        9.16      4.62 o 
 -12  -2   6        0.80       -1.09      2.57 o 
 -11  -2   6        1.32       -0.76      2.17 o 
 -10  -2   6        2.28        1.22      1.70 o 
  -9  -2   6       60.18       63.20      5.14 o 
  -8  -2   6      118.72      130.51      7.07 o 
  -7  -2   6      111.14      124.21     12.45 o 
  -6  -2   6       14.91       21.19      3.60 o 
  -5  -2   6       20.40       15.25      4.35 o 
  -4  -2   6       26.46       30.06      5.77 o 
  -3  -2   6       12.30        4.35      1.87 o 
  -2  -2   6      175.76      169.88      6.13 o 
  -1  -2   6      725.63      731.90      9.60 o 
   0  -2   6       16.19       16.62      1.45 o 
   1  -2   6     1638.72     1680.01     16.26 o 
   2  -2   6       16.73       12.39      1.25 o 
   3  -2   6       10.21        6.13      0.90 o 
   4  -2   6       13.71       12.05      2.35 o 
   5  -2   6       10.71        8.85      1.23 o 
   6  -2   6      144.79      151.02     12.90 o 
   7  -2   6       31.12       19.79      5.40 o 
   8  -2   6        2.53        1.79      2.39 o 
   9  -2   6        0.25       -1.54      1.74 o 
  10  -2   6        1.73        0.55      3.57 o 
 -14  -1   6        0.07       -4.60      4.60 o 
 -13  -1   6        0.55       -0.63      2.46 o 
 -12  -1   6        1.06       -0.80      3.46 o 
 -11  -1   6        0.89       -1.26      2.94 o 
 -10  -1   6        7.33        0.15      3.25 o 
  -9  -1   6       59.58       63.29      7.33 o 
  -8  -1   6        8.50        7.08      3.08 o 
  -7  -1   6        0.04       -0.06      1.04 o 
  -6  -1   6      391.58      385.00     12.44 o 
  -5  -1   6       95.58       97.11     10.36 o 
  -4  -1   6      468.72      487.98     21.97 o 
  -3  -1   6      141.73      129.92     10.55 o 
  -2  -1   6      662.69      694.96     13.09 o 
  -1  -1   6       86.90       97.64      3.85 o 
   0  -1   6      570.76      604.74      8.89 o 
   1  -1   6     1447.19     1531.44     27.54 o 
   2  -1   6      620.16      639.89     11.26 o 
   3  -1   6        8.67        9.77      1.41 o 
   4  -1   6        3.29        3.50      1.15 o 
   5  -1   6        7.58        9.96      1.69 o 
   6  -1   6      130.24      142.33     12.41 o 
   7  -1   6       34.96       36.06      6.81 o 
   8  -1   6       74.58       87.16     12.59 o 
   9  -1   6        5.18        6.17      4.08 o 
  10  -1   6        1.55        4.23      3.40 o 
 -14   0   6        0.00       -4.23      4.23 o 
 -13   0   6        6.14       10.97      5.88 o 
 -12   0   6        0.07       20.28      7.29 o 
 -11   0   6        2.58       -0.01      2.83 o 
 -10   0   6       60.79       54.07     11.38 o 
  -9   0   6        0.07       38.33      8.04 o 
  -8   0   6       28.15       29.37      4.98 o 
  -7   0   6       15.67       13.40      2.74 o 
  -6   0   6       72.89       88.51      7.52 o 
  -5   0   6      126.51      135.69      8.66 o 
  -4   0   6       10.46        7.84      2.24 o 
  -3   0   6        8.93       61.69      9.01 o 
  -2   0   6        4.99        3.65      0.80 o 
  -1   0   6        0.00        0.67      0.48 o 
   0   0   6      307.45      445.55      6.88 o 
   1   0   6      342.99      296.54      6.31 o 
   2   0   6      156.09      162.53      5.46 o 
   3   0   6        0.00        2.64      0.86 o 
   4   0   6        6.64        3.93      2.06 o 
   5   0   6        2.23       11.34      4.94 o 
   6   0   6       43.99       44.29      7.08 o 
   7   0   6      120.39      147.78     13.35 o 
   8   0   6       56.73       59.98      8.98 o 
   9   0   6        6.32       16.62      5.45 o 
  10   0   6        0.96       -0.67      6.44 o 
 -14   1   6        0.24        4.36      3.77 o 
 -13   1   6        1.23       70.09     15.21 o 
 -12   1   6        0.16       -2.73      4.07 o 
 -11   1   6        4.58        0.41      3.71 o 
 -10   1   6       18.52       17.18      6.16 o 
  -9   1   6      124.52      106.16     13.97 o 
  -8   1   6       28.97       26.17      4.75 o 
  -7   1   6       54.05       55.25      5.17 o 
  -6   1   6       72.36       66.35      6.62 o 
  -5   1   6        6.30        7.08      1.12 o 
  -4   1   6       68.13       60.31      3.73 o 
  -3   1   6       96.21      103.30      6.72 o 
  -2   1   6      173.26      176.36      6.03 o 
  -1   1   6      446.05      463.18      9.45 o 
   0   1   6        9.19       10.34      1.28 o 
   1   1   6       20.86       24.31      1.99 o 
   2   1   6        7.63        6.72      1.16 o 
   3   1   6        0.87        0.68      0.85 o 
   4   1   6        8.32       13.03      3.37 o 
   5   1   6      116.30      137.17     11.38 o 
   6   1   6        0.11        4.52      4.05 o 
   7   1   6        9.51       11.89      6.25 o 
   8   1   6        2.89       -0.31      4.68 o 
   9   1   6        7.42       13.96      6.74 o 
  10   1   6        2.66        5.49      3.70 o 
 -14   2   6        4.48        3.65      3.90 o 
 -13   2   6        0.04       -2.22      3.24 o 
 -12   2   6        0.37       -1.45      3.69 o 
 -11   2   6       26.35       27.31      7.95 o 
 -10   2   6        0.67        6.05      4.23 o 
  -9   2   6       24.64       25.67      7.54 o 
  -8   2   6        3.87        2.05      2.10 o 
  -7   2   6       52.98       54.38      6.75 o 
  -6   2   6      447.07      494.70     26.01 o 
  -5   2   6        0.00       -0.93      1.61 o 
  -4   2   6       26.11       18.55      2.09 o 
  -3   2   6       29.46       25.35      2.15 o 
  -2   2   6       40.18       39.56      2.39 o 
  -1   2   6       28.22       24.48      1.98 o 
   0   2   6     2984.01     3045.48     20.23 o 
   1   2   6      331.89      310.96      8.19 o 
   2   2   6        0.00       -0.18      0.21 o 
   3   2   6       12.71        9.31      2.22 o 
   4   2   6       13.89       11.95      3.26 o 
   5   2   6        4.97       10.17      3.05 o 
   6   2   6        0.00       -4.35      4.35 o 
   7   2   6        2.95        2.55      3.06 o 
   8   2   6        4.98       -1.58      2.20 o 
   9   2   6        1.22       -1.32      4.35 o 
 -14   3   6        1.11        6.75      6.85 o 
 -13   3   6        0.01       -0.63      2.58 o 
 -12   3   6        0.01        0.55      2.06 o 
 -11   3   6        0.00        4.03      4.01 o 
 -10   3   6       16.70       10.20      5.16 o 
  -9   3   6        4.19        9.60      4.93 o 
  -8   3   6        0.03        3.54      3.72 o 
  -7   3   6      240.91      243.77     19.94 o 
  -6   3   6      457.26      487.41     26.90 o 
  -5   3   6      831.40      909.88     34.73 o 
  -4   3   6       79.33       90.66     10.42 o 
  -3   3   6      248.52      269.34     11.83 o 
  -2   3   6      205.53      206.45      6.39 o 
  -1   3   6      613.08      538.57      9.91 o 
   0   3   6     1540.88     1475.32     15.72 o 
   1   3   6       22.82       19.68      1.58 o 
   2   3   6        1.27        0.86      0.59 o 
   3   3   6       12.80       20.05      2.25 o 
   4   3   6        0.03        0.16      0.74 o 
   5   3   6       10.22        9.75      1.57 o 
   6   3   6       13.77       21.72      7.75 o 
   7   3   6        0.52       -2.11      3.50 o 
   8   3   6        6.24        9.40      5.70 o 
   9   3   6        1.65        2.05      2.37 o 
 -14   4   6        0.03       -5.49      5.49 o 
 -13   4   6       27.10       25.87      9.39 o 
 -12   4   6        0.69        2.90      3.61 o 
 -11   4   6        0.01       -2.71      3.63 o 
 -10   4   6        0.06       -3.10      4.89 o 
  -9   4   6        0.35       -0.21      3.44 o 
  -8   4   6       49.24       44.42      9.45 o 
  -7   4   6       11.42       10.16      3.87 o 
  -6   4   6      318.02      303.60     15.44 o 
  -5   4   6        0.13        0.73      1.26 o 
  -4   4   6       54.21       44.54      3.94 o 
  -3   4   6       19.85       24.05      4.17 o 
  -2   4   6        4.01        4.91      1.16 o 
  -1   4   6       17.45       14.55      2.01 o 
   0   4   6      296.84      285.16      8.17 o 
   1   4   6       10.66        9.64      1.27 o 
   2   4   6        3.05        2.38      0.72 o 
   3   4   6       18.81       20.11      3.26 o 
   4   4   6       38.49       46.99      4.42 o 
   5   4   6        3.14        0.37      0.76 o 
   6   4   6        3.57        2.33      1.54 o 
   7   4   6        1.06       -0.21      2.68 o 
   8   4   6        0.00        8.74      6.47 o 
   9   4   6        6.61        6.24      5.01 o 
 -14   5   6       16.84       14.01      8.51 o 
 -13   5   6        0.18       -3.80      4.16 o 
 -12   5   6        0.09        0.78      3.63 o 
 -11   5   6        9.67        9.24      4.81 o 
 -10   5   6       76.23       71.70     13.29 o 
  -9   5   6       70.87       74.80     12.89 o 
  -8   5   6       34.34       32.26      8.61 o 
  -7   5   6       80.74       75.04      5.46 o 
  -6   5   6      260.45      248.72     11.09 o 
  -5   5   6       20.31       26.31      4.06 o 
  -4   5   6       34.47       40.90      3.67 o 
  -3   5   6        0.55        0.78      0.89 o 
  -2   5   6       27.12       28.93      4.32 o 
  -1   5   6       47.06       46.62      4.01 o 
   0   5   6      165.64      169.04      6.33 o 
   1   5   6      156.68      159.22      5.12 o 
   2   5   6       69.65       70.86      3.83 o 
   3   5   6      198.78      220.10     10.24 o 
   4   5   6        5.48        3.84      1.79 o 
   5   5   6        0.07        2.24      1.92 o 
   6   5   6        7.96        5.20      4.56 o 
   7   5   6        0.71       -0.85      2.86 o 
   8   5   6        9.03       10.46      5.81 o 
 -13   6   6        0.12        9.28      7.32 o 
 -12   6   6       11.21        7.79      7.09 o 
 -11   6   6       30.36       34.81     10.11 o 
 -10   6   6       26.52       43.00     10.97 o 
  -9   6   6       64.75       54.16     11.46 o 
  -8   6   6        0.17        0.31      1.04 o 
  -7   6   6      278.45      289.75     12.61 o 
  -6   6   6       37.26       40.58      5.17 o 
  -5   6   6       47.21       44.35      5.70 o 
  -4   6   6        1.12        1.15      1.12 o 
  -3   6   6       14.66       25.26      3.24 o 
  -2   6   6        0.13       -0.12      0.86 o 
  -1   6   6       61.13       56.43      5.26 o 
   0   6   6      239.98      279.89     19.77 o 
   1   6   6      152.26      147.52      6.07 o 
   2   6   6      416.98      392.28     10.76 o 
   3   6   6       86.88       83.75     11.31 o 
   4   6   6       10.67        9.90      3.98 o 
   5   6   6        9.15        7.10      5.31 o 
   6   6   6        1.57       -2.14      2.14 o 
   7   6   6        0.18        0.73      2.14 o 
 -13   7   6        0.72       -6.49      6.49 o 
 -12   7   6        6.38        4.81      4.93 o 
 -11   7   6       10.38       17.27      7.59 o 
 -10   7   6       23.95       21.83      8.57 o 
  -9   7   6       81.74       74.33      6.26 o 
  -8   7   6        9.31       12.75      2.98 o 
  -7   7   6        9.59       13.46      3.41 o 
  -6   7   6      181.58      184.57     11.66 o 
  -5   7   6        7.98        9.12      2.97 o 
  -4   7   6        2.76        0.98      4.79 o 
  -3   7   6        6.91       11.02      3.35 o 
  -2   7   6       14.26       16.09      3.78 o 
  -1   7   6       13.10        8.19      1.90 o 
   0   7   6        8.55        6.87      2.05 o 
   1   7   6      389.37      396.49     10.81 o 
   2   7   6      254.37      254.78      9.60 o 
   3   7   6        0.49        3.00      1.24 o 
   4   7   6        4.61       12.03      3.52 o 
   5   7   6       41.94       46.65      7.23 o 
   6   7   6        9.98        3.27      2.42 o 
   7   7   6        3.61        3.79      2.04 o 
 -13   8   6        0.00        2.26      3.63 o 
 -12   8   6        0.89        4.88      2.81 o 
 -11   8   6        1.81        1.84      3.16 o 
 -10   8   6        6.95        3.50      4.62 o 
  -9   8   6        9.76        9.94      6.30 o 
  -8   8   6       67.93       79.44     14.27 o 
  -7   8   6       40.68       39.59      9.39 o 
  -6   8   6        0.51        4.57      3.80 o 
  -5   8   6        0.29        0.72      5.90 o 
  -4   8   6        3.97        5.55      3.53 o 
  -3   8   6      102.03       81.49     11.67 o 
  -2   8   6        0.01       -1.86      1.86 o 
  -1   8   6       11.24       14.65      3.79 o 
   0   8   6        0.61       -0.83      1.80 o 
   1   8   6       57.96       75.25      6.97 o 
   2   8   6       28.21       24.70      5.92 o 
   3   8   6       18.09       15.06      3.96 o 
   4   8   6       50.21       63.30      8.10 o 
   5   8   6        6.37        6.04      2.79 o 
   6   8   6        0.09       -5.34      5.34 o 
 -12   9   6        0.77        6.77      2.76 o 
 -11   9   6        0.23       -4.27      4.27 o 
 -10   9   6        1.76        1.23      2.95 o 
  -9   9   6        7.24       13.49      6.52 o 
  -8   9   6       12.23       10.90      5.73 o 
  -7   9   6       54.09       54.28     11.80 o 
  -6   9   6        8.17       22.61      5.15 o 
  -5   9   6       60.65       47.52      6.90 o 
  -4   9   6        4.78        7.25      4.46 o 
  -3   9   6       11.74       14.51      4.10 o 
  -2   9   6       44.77       47.21      7.06 o 
  -1   9   6        2.34        3.73      5.26 o 
   0   9   6        0.17       -0.29      1.38 o 
   1   9   6        4.40        1.26      1.64 o 
   2   9   6        1.35        0.13      2.07 o 
   3   9   6       23.08       18.54      5.27 o 
   4   9   6        0.22       -0.24      1.56 o 
   5   9   6        3.24        2.81      3.53 o 
 -11  10   6        2.78        4.45      3.20 o 
 -10  10   6        0.02       -0.44      4.78 o 
  -9  10   6        1.96        4.91      3.79 o 
  -8  10   6        7.89       17.64      6.52 o 
  -7  10   6       20.04       27.08      8.82 o 
  -6  10   6        0.11        3.13      5.30 o 
  -5  10   6        5.57        8.02      4.66 o 
  -4  10   6       12.06       12.78      4.02 o 
  -3  10   6       36.94       32.08      6.70 o 
  -2  10   6        5.45        4.52      4.08 o 
  -1  10   6        0.55        1.42      2.01 o 
   0  10   6        2.62        0.19      1.89 o 
   1  10   6       13.46        5.45      7.75 o 
   2  10   6        2.14        8.38      3.59 o 
   3  10   6        8.52        2.95      2.18 o 
   4  10   6        1.40       -4.32      5.72 o 
 -10  11   6        3.74        9.09      5.13 o 
  -9  11   6        4.36        9.68      6.48 o 
  -8  11   6        3.36        6.91      5.75 o 
  -7  11   6       16.57       23.38      8.71 o 
  -6  11   6        0.53        4.80      6.07 o 
  -5  11   6        6.95        8.29      3.38 o 
  -4  11   6        1.95        3.50      3.03 o 
  -3  11   6        2.12        8.59      4.00 o 
  -2  11   6        7.16        5.28      1.81 o 
  -1  11   6        0.22        4.04      3.59 o 
   0  11   6        3.24       -0.84      1.89 o 
   1  11   6       14.29        8.84      7.14 o 
   2  11   6        0.17        0.74      3.81 o 
   3  11   6        0.89       -0.89      2.46 o 
  -9  12   6        8.38       12.79      7.70 o 
  -8  12   6        9.79       21.00      8.93 o 
  -7  12   6        0.38        5.61      8.85 o 
  -6  12   6        0.76        1.88      2.66 o 
  -5  12   6        0.00        4.49      5.01 o 
  -4  12   6        0.77        2.54      7.49 o 
  -3  12   6       18.75       17.04      5.30 o 
  -2  12   6        0.10        4.12      2.01 o 
  -1  12   6        0.94        6.04      3.31 o 
   0  12   6        0.01        4.01      2.53 o 
   1  12   6        2.79        0.41      3.83 o 
  -7  13   6        6.73       12.74      7.88 o 
  -6  13   6        0.42       -1.54      3.46 o 
  -5  13   6        4.08        0.47      8.68 o 
  -4  13   6        0.01        4.52      3.01 o 
  -3  13   6        3.31        0.64      5.40 o 
  -2  13   6        0.37       -0.56      6.92 o 
  -1  13   6        0.34        6.07      4.30 o 
  -3 -14   7        0.19       -4.70      4.70 o 
  -2 -14   7        0.39       -1.57      3.68 o 
  -1 -14   7        2.31        6.11      4.38 o 
   0 -14   7        5.31       12.26      6.91 o 
   1 -14   7       11.99       16.16      7.95 o 
   2 -14   7        1.25       -1.89      3.91 o 
  -5 -13   7        5.50       14.33      7.61 o 
  -4 -13   7        0.16        2.41      3.82 o 
  -3 -13   7        5.62        1.58      2.85 o 
  -2 -13   7        2.04        4.69      5.64 o 
  -1 -13   7        7.51       13.73      6.90 o 
   0 -13   7       14.86       17.77      7.77 o 
   1 -13   7        0.31        7.18      4.57 o 
   2 -13   7        2.13        0.42      3.41 o 
   3 -13   7        2.65       -2.62      3.53 o 
   4 -13   7        1.05        7.90      4.38 o 
  -7 -12   7        0.69       -4.65      4.65 o 
  -6 -12   7        2.23        3.40      3.26 o 
  -5 -12   7        3.91        1.67      1.99 o 
  -4 -12   7        0.94        5.22      4.42 o 
  -3 -12   7        0.35       -5.30      5.30 o 
  -2 -12   7        5.55       20.91      7.70 o 
  -1 -12   7        8.33        5.53      5.71 o 
   0 -12   7        5.09       10.83      6.33 o 
   1 -12   7        0.56        5.46      4.59 o 
   2 -12   7        4.84        6.75      3.35 o 
   3 -12   7        4.08        3.71      2.98 o 
   4 -12   7        3.85        1.79      2.72 o 
   5 -12   7        0.21        0.30      2.47 o 
   6 -12   7        0.16       -0.31      5.81 o 
  -8 -11   7        0.26       -5.69      5.69 o 
  -7 -11   7        0.47       -1.66      2.14 o 
  -6 -11   7        1.60       -1.77      2.58 o 
  -5 -11   7        8.64        9.86      5.41 o 
  -4 -11   7        2.15        4.11      3.99 o 
  -3 -11   7        1.30       -4.51      5.21 o 
  -2 -11   7        0.96        3.39      3.24 o 
  -1 -11   7       15.57       11.34      4.48 o 
   0 -11   7       33.42       48.06     11.76 o 
   1 -11   7        1.01        6.28      4.19 o 
   2 -11   7        3.89       26.84      9.65 o 
   3 -11   7        4.18        8.88      4.99 o 
   4 -11   7        3.70        3.79      5.32 o 
   5 -11   7        1.30        2.84      2.05 o 
   6 -11   7        0.37        0.53      2.47 o 
   7 -11   7        0.07        0.36      1.66 o 
  -9 -10   7        0.62        1.50      2.22 o 
  -8 -10   7        0.77       -2.63      2.63 o 
  -7 -10   7        0.89        1.68      2.76 o 
  -6 -10   7       12.58       14.45      5.63 o 
  -5 -10   7        6.44        1.60      1.96 o 
  -4 -10   7        2.45        3.74      2.96 o 
  -3 -10   7        3.45       -0.39      4.55 o 
  -2 -10   7        5.68        7.02      2.72 o 
  -1 -10   7        0.32        1.35      1.38 o 
   0 -10   7        3.34        2.79      3.97 o 
   1 -10   7        0.07       -0.40      0.85 o 
   2 -10   7       10.96       15.48      6.11 o 
   3 -10   7        0.81       -1.88      2.25 o 
   4 -10   7        4.44        6.52      2.34 o 
   5 -10   7        0.07        1.46      1.76 o 
   6 -10   7        0.00       -0.26      2.10 o 
   7 -10   7        0.61       -1.51      2.23 o 
 -10  -9   7        0.09        3.00      8.95 o 
  -9  -9   7        0.05       -3.39      3.39 o 
  -8  -9   7        9.33       11.36      5.25 o 
  -7  -9   7        0.31       -1.10      2.67 o 
  -6  -9   7       32.12       35.53      8.68 o 
  -5  -9   7        8.48        2.49      2.05 o 
  -4  -9   7        1.06        1.14      2.65 o 
  -3  -9   7        1.50        2.51      1.74 o 
  -2  -9   7       13.08       12.16      3.25 o 
  -1  -9   7        0.41        2.64      0.96 o 
   0  -9   7        0.04        0.69      1.44 o 
   1  -9   7        9.32        8.82      1.91 o 
   2  -9   7       40.18       28.12      7.87 o 
   3  -9   7        0.06        2.69      2.08 o 
   4  -9   7       30.47       24.45      5.24 o 
   5  -9   7        7.88        7.56      3.18 o 
   6  -9   7        0.00       -1.47      2.09 o 
   7  -9   7        2.06        3.00      2.03 o 
   8  -9   7        9.10        7.52      6.09 o 
 -11  -8   7        0.53        3.80      3.80 o 
 -10  -8   7        4.56        8.31      7.94 o 
  -9  -8   7        0.54       -1.40      3.74 o 
  -8  -8   7        6.58        0.51      2.01 o 
  -7  -8   7       40.28       45.21      9.44 o 
  -6  -8   7        2.38        5.60      4.49 o 
  -5  -8   7        0.03       12.85      5.91 o 
  -4  -8   7      113.17      118.69     14.56 o 
  -3  -8   7       25.22       29.02      7.22 o 
  -2  -8   7        1.40        3.33      2.36 o 
  -1  -8   7        0.09        0.27      1.02 o 
   0  -8   7       40.17       44.28      3.33 o 
   1  -8   7       13.70       13.43      2.61 o 
   2  -8   7        0.03        0.39      4.44 o 
   3  -8   7       36.12       39.31      6.02 o 
   4  -8   7        0.01       -2.34      2.44 o 
   5  -8   7        0.39        0.51      2.72 o 
   6  -8   7        0.35        0.10      1.76 o 
   7  -8   7        3.85        3.37      2.00 o 
   8  -8   7        1.12        0.88      2.21 o 
   9  -8   7        0.94        5.11      6.99 o 
 -11  -7   7        0.03       -0.48      3.26 o 
 -10  -7   7        0.23        6.67      7.67 o 
  -9  -7   7        0.50       -2.94      4.06 o 
  -8  -7   7        3.93       -1.41      3.44 o 
  -7  -7   7       38.00       92.93     31.13 o 
  -6  -7   7        1.07        1.17      0.63 o 
  -5  -7   7      137.34      142.69     15.31 o 
  -4  -7   7        0.43       -0.21      2.08 o 
  -3  -7   7       83.03       84.64     11.85 o 
  -2  -7   7        0.86        2.79      3.58 o 
  -1  -7   7       75.16       70.98      4.81 o 
   0  -7   7        9.99       63.99      4.89 o 
   1  -7   7       11.10        8.49      1.90 o 
   2  -7   7       19.57       21.87      2.98 o 
   3  -7   7        2.85        0.41      1.58 o 
   4  -7   7        0.86       -0.93      1.02 o 
   5  -7   7       30.81       30.19      4.02 o 
   6  -7   7        3.23        1.27      2.58 o 
   7  -7   7        0.20        5.92      1.75 o 
   8  -7   7        4.77        6.49      3.27 o 
   9  -7   7       15.33       25.60      9.99 o 
 -12  -6   7        2.90        1.51      2.63 o 
 -11  -6   7        0.52        4.24      2.60 o 
 -10  -6   7       35.63       31.44      5.70 o 
  -9  -6   7        8.03        2.23      3.33 o 
  -8  -6   7        1.31        4.69      4.19 o 
  -7  -6   7      111.92      115.79     13.85 o 
  -6  -6   7        0.43        0.15      1.53 o 
  -5  -6   7        4.93        2.23      0.80 o 
  -4  -6   7        6.31        1.87      1.92 o 
  -3  -6   7       88.04       78.30     10.67 o 
  -2  -6   7       49.80       56.10      6.37 o 
  -1  -6   7       10.03        9.65      1.61 o 
   0  -6   7       15.79       15.55      1.77 o 
   1  -6   7      147.27      143.64      6.38 o 
   2  -6   7       30.03       33.92      3.98 o 
   3  -6   7        0.91        0.53      3.43 o 
   4  -6   7        4.34        5.09      1.33 o 
   5  -6   7        0.01       -1.14      1.22 o 
   6  -6   7        5.75        3.28      1.65 o 
   7  -6   7        4.20        1.48      1.39 o 
   8  -6   7        1.12        0.40      1.93 o 
   9  -6   7        0.06        3.23      4.80 o 
 -13  -5   7        1.27       -3.49      3.49 o 
 -12  -5   7        0.64       -0.06      5.03 o 
 -11  -5   7       90.80       73.64      8.27 o 
 -10  -5   7       82.93       78.82      8.34 o 
  -9  -5   7        4.64        2.67      3.19 o 
  -8  -5   7       61.55       66.83     11.04 o 
  -7  -5   7        4.58        3.78      2.39 o 
  -6  -5   7       11.35        6.64      2.18 o 
  -5  -5   7       18.02       16.03      2.73 o 
  -4  -5   7        7.36        6.62      1.12 o 
  -3  -5   7      234.41      238.78     11.35 o 
  -2  -5   7        4.22        2.24      1.03 o 
  -1  -5   7       28.32       23.13      2.17 o 
   0  -5   7        0.03       -0.79      0.80 o 
   1  -5   7      175.49      199.78      6.75 o 
   2  -5   7      109.14      128.81      6.18 o 
   3  -5   7        7.98        2.57      1.51 o 
   4  -5   7        0.08       -0.68      1.80 o 
   5  -5   7       30.05       35.21      3.52 o 
   6  -5   7        0.72        0.18      1.33 o 
   7  -5   7        7.74       13.11      3.54 o 
   8  -5   7        0.07        0.61      2.66 o 
   9  -5   7        0.04       -0.57      2.21 o 
 -13  -4   7        0.04       -0.40      1.78 o 
 -12  -4   7       35.69       36.28      6.52 o 
 -11  -4   7       53.88       53.16      6.68 o 
 -10  -4   7       11.26       12.68      3.53 o 
  -9  -4   7        7.39        3.16      2.41 o 
  -8  -4   7        4.31        6.11      3.73 o 
  -7  -4   7       77.18       69.24     10.31 o 
  -6  -4   7       48.82       45.76      8.10 o 
  -5  -4   7       12.72       11.42      2.65 o 
  -4  -4   7       64.43       62.98      2.99 o 
  -3  -4   7      228.06      217.08      7.34 o 
  -2  -4   7        3.57        3.57      0.93 o 
  -1  -4   7       40.98       42.23      2.55 o 
   0  -4   7        1.22        1.34      0.52 o 
   1  -4   7      102.58       96.49      4.53 o 
   2  -4   7       16.21       16.51      2.14 o 
   3  -4   7       96.32      108.30      6.08 o 
   4  -4   7       16.84       18.35      2.40 o 
   5  -4   7      288.53      300.34      8.10 o 
   6  -4   7       19.87       16.45      2.19 o 
   7  -4   7        9.79       11.84      2.67 o 
   8  -4   7        1.39        2.51      1.93 o 
   9  -4   7        1.12       -0.40      2.16 o 
 -13  -3   7        5.46        6.86      3.43 o 
 -12  -3   7        6.13        6.83      3.00 o 
 -11  -3   7        0.00       -3.13      3.13 o 
 -10  -3   7       24.96       27.58      3.80 o 
  -9  -3   7        1.01        2.27      2.02 o 
  -8  -3   7      530.26      560.49     30.18 o 
  -7  -3   7        0.66        2.35      2.10 o 
  -6  -3   7       14.34       13.88      3.19 o 
  -5  -3   7       26.00       29.46      6.35 o 
  -4  -3   7      147.90      165.64     13.96 o 
  -3  -3   7       98.05      104.80      4.94 o 
  -2  -3   7        6.15        5.61      1.63 o 
  -1  -3   7       41.88       42.24      3.11 o 
   0  -3   7      138.77      146.18      4.85 o 
   1  -3   7        0.36       -0.08      0.57 o 
   2  -3   7      250.04      245.59      6.96 o 
   3  -3   7       41.29       43.42      3.30 o 
   4  -3   7      605.01      604.80     17.68 o 
   5  -3   7        2.47        4.40      2.39 o 
   6  -3   7       18.13       17.54      3.25 o 
   7  -3   7        2.82        2.88      2.19 o 
   8  -3   7        1.79       -0.06      1.90 o 
   9  -3   7        0.00       -2.92      2.92 o 
 -14  -2   7        3.08        3.83      4.07 o 
 -13  -2   7        1.58        4.84      4.09 o 
 -12  -2   7        2.53       -6.00      6.00 o 
 -11  -2   7        0.74        0.82      1.71 o 
 -10  -2   7        1.59       -0.34      1.82 o 
  -9  -2   7       25.26       25.22      3.18 o 
  -8  -2   7       57.95       65.23      7.54 o 
  -7  -2   7        1.52        0.34      2.48 o 
  -6  -2   7        1.02        1.02      1.63 o 
  -5  -2   7        6.62        5.61      3.57 o 
  -4  -2   7       28.55       29.33      6.06 o 
  -3  -2   7       37.27       41.28      3.40 o 
  -2  -2   7      715.78      755.52     14.33 o 
  -1  -2   7        3.84        2.75      0.96 o 
   0  -2   7       67.08       59.70      2.92 o 
   1  -2   7      304.11      317.07      6.27 o 
   2  -2   7       50.16       46.93      2.41 o 
   3  -2   7       48.54       40.03      3.94 o 
   4  -2   7        5.47        5.59      2.01 o 
   5  -2   7      149.73      174.40      9.01 o 
   6  -2   7      227.04      245.45     24.47 o 
   7  -2   7        8.76       19.40      7.32 o 
   8  -2   7       15.14       12.07      4.69 o 
   9  -2   7        0.62        2.32      4.74 o 
 -14  -1   7        0.57       -5.88      5.88 o 
 -13  -1   7        6.07        7.97      5.47 o 
 -12  -1   7        1.97       -3.80      3.80 o 
 -11  -1   7       12.60       11.64      3.95 o 
 -10  -1   7        6.43        4.62      3.63 o 
  -9  -1   7        6.59        1.75      1.70 o 
  -8  -1   7      106.73       84.78      7.19 o 
  -7  -1   7       12.13       10.22      2.90 o 
  -6  -1   7        2.58        0.26      1.53 o 
  -5  -1   7        8.93        8.85      2.42 o 
  -4  -1   7     1255.88     1286.71     37.31 o 
  -3  -1   7      705.12      712.00     23.98 o 
  -2  -1   7     1202.20     1229.02     16.57 o 
  -1  -1   7      118.49      132.83      4.91 o 
   0  -1   7       48.78       41.21      2.20 o 
   1  -1   7        8.34        8.07      0.98 o 
   2  -1   7       26.12       22.78      2.28 o 
   3  -1   7       11.72       14.94      2.17 o 
   4  -1   7       18.70       19.50      2.52 o 
   5  -1   7      111.72      111.37      8.66 o 
   6  -1   7       21.97       40.55     10.05 o 
   7  -1   7        2.84        2.16      3.19 o 
   8  -1   7       18.63       18.91      6.77 o 
   9  -1   7        0.72       -2.50      3.33 o 
 -14   0   7        4.03       24.66      9.07 o 
 -13   0   7        7.84       10.23      5.92 o 
 -12   0   7        6.60        2.91      3.39 o 
 -11   0   7       18.59        9.24      4.62 o 
 -10   0   7       10.44       16.96      4.78 o 
  -9   0   7      173.38      152.76     11.96 o 
  -8   0   7       13.87       12.73      2.94 o 
  -7   0   7       27.71       38.16      5.47 o 
  -6   0   7      179.46      179.62     11.51 o 
  -5   0   7       43.62       43.11      5.21 o 
  -4   0   7      285.21      263.27     11.79 o 
  -3   0   7      295.75      313.15     10.01 o 
  -2   0   7       51.71       55.64      3.50 o 
  -1   0   7       40.63       30.49      2.09 o 
   0   0   7      277.89      359.52      7.21 o 
   1   0   7       10.27        7.65      1.13 o 
   2   0   7        7.11        6.83      1.42 o 
   3   0   7        0.00       -0.55      0.60 o 
   4   0   7        5.54        6.67      2.61 o 
   5   0   7       10.68        7.67      3.92 o 
   6   0   7       27.11       34.63      9.10 o 
   7   0   7       12.68       11.98      5.96 o 
   8   0   7        0.34       -4.02      4.02 o 
   9   0   7        0.07       -3.83      4.06 o 
 -14   1   7        0.01       -1.90      3.25 o 
 -13   1   7        0.01       -0.55      2.56 o 
 -12   1   7        0.99       -0.18      2.40 o 
 -11   1   7        0.12       -2.99      4.19 o 
 -10   1   7       11.93       12.49      5.66 o 
  -9   1   7      249.81      254.93     22.11 o 
  -8   1   7      164.87      171.09     12.27 o 
  -7   1   7       38.53       46.29      6.15 o 
  -6   1   7        6.18        4.34      1.00 o 
  -5   1   7       69.41       79.63      4.55 o 
  -4   1   7        0.03       -1.16      1.43 o 
  -3   1   7      192.45      185.18      7.95 o 
  -2   1   7      187.32      185.91      6.53 o 
  -1   1   7      870.01      896.23     12.30 o 
   0   1   7       57.89       53.28      2.64 o 
   1   1   7       21.69       23.41      1.89 o 
   2   1   7        2.45        1.06      0.99 o 
   3   1   7        9.53        6.83      2.38 o 
   4   1   7        0.10       -0.46      1.37 o 
   5   1   7       21.01       23.91      5.10 o 
   6   1   7        5.33        5.90      4.27 o 
   7   1   7       10.81       10.48      5.52 o 
   8   1   7        0.01       -6.42      6.42 o 
   9   1   7        1.41        5.25      4.27 o 
 -14   2   7        0.00        8.75      6.28 o 
 -13   2   7        2.65       -4.13      4.13 o 
 -12   2   7        2.92        4.30      2.78 o 
 -11   2   7        8.34        6.17      4.02 o 
 -10   2   7       98.26       83.84     13.64 o 
  -9   2   7        1.55        7.64      4.71 o 
  -8   2   7       16.40       21.75      6.03 o 
  -7   2   7       40.07       36.10      7.78 o 
  -6   2   7        1.43        0.11      1.80 o 
  -5   2   7      320.52      309.74     11.63 o 
  -4   2   7      350.61      324.81     10.24 o 
  -3   2   7      189.06      180.02      6.07 o 
  -2   2   7       35.07       33.53      2.30 o 
  -1   2   7       57.20       57.64      3.16 o 
   0   2   7      445.29      454.53      8.08 o 
   1   2   7       43.10       42.91      4.58 o 
   2   2   7       13.47       11.66      1.49 o 
   3   2   7        9.99        6.04      1.97 o 
   4   2   7        4.63        5.40      2.07 o 
   5   2   7        6.52        6.66      4.73 o 
   6   2   7        5.05       12.78      5.68 o 
   7   2   7       14.86       16.40      7.04 o 
   8   2   7        3.09       -0.01      2.45 o 
   9   2   7        5.37        5.02      3.49 o 
 -14   3   7        0.00       -1.26      3.68 o 
 -13   3   7        2.64       -0.15      2.39 o 
 -12   3   7        4.56        4.02      5.15 o 
 -11   3   7        2.25        3.31      2.20 o 
 -10   3   7       30.08       18.99      7.19 o 
  -9   3   7        3.64        0.84      1.96 o 
  -8   3   7       14.31       15.33      5.54 o 
  -7   3   7       18.85       15.60      4.95 o 
  -6   3   7       75.95       89.33      8.34 o 
  -5   3   7       55.17       64.73      7.17 o 
  -4   3   7        1.53        0.87      1.07 o 
  -3   3   7       29.64       29.86      2.94 o 
  -2   3   7       21.14       30.34      2.58 o 
  -1   3   7        6.51        6.91      1.50 o 
   0   3   7      178.80      170.09      5.47 o 
   1   3   7        0.89        0.61      0.45 o 
   2   3   7        6.60        6.98      1.82 o 
   3   3   7        3.08        2.57      1.30 o 
   4   3   7       13.40       13.64      3.84 o 
   5   3   7       53.04       50.03      7.41 o 
   6   3   7       32.81       39.37     10.79 o 
   7   3   7        0.39        2.10      3.61 o 
   8   3   7        0.17       -6.45      6.45 o 
 -14   4   7        1.98        2.62      4.86 o 
 -13   4   7       28.85       26.11      9.65 o 
 -12   4   7       12.55       16.02      7.23 o 
 -11   4   7       35.53       33.70     10.03 o 
 -10   4   7        1.02       -0.45      3.11 o 
  -9   4   7        0.17       -0.71      2.90 o 
  -8   4   7       14.34       12.89      5.30 o 
  -7   4   7        1.90        3.24      2.89 o 
  -6   4   7      263.37      261.80     20.94 o 
  -5   4   7       78.24       78.89      6.25 o 
  -4   4   7        1.51        1.43      1.92 o 
  -3   4   7       14.59       25.17      3.40 o 
  -2   4   7      138.91      131.56      7.35 o 
  -1   4   7      285.72      306.68     10.01 o 
   0   4   7       85.38       90.55      4.68 o 
   1   4   7       44.38       44.67      2.67 o 
   2   4   7       10.45       10.16      1.41 o 
   3   4   7      160.33      171.71      7.08 o 
   4   4   7       40.96       43.85      5.50 o 
   5   4   7        3.66        5.22      2.77 o 
   6   4   7        0.67        1.55      1.59 o 
   7   4   7        0.01        1.09      2.21 o 
   8   4   7        3.90        4.75      5.15 o 
 -14   5   7       17.22        8.58      6.59 o 
 -13   5   7        7.58       26.41      9.06 o 
 -12   5   7       26.21       15.17      7.19 o 
 -11   5   7        0.07       -1.74      3.38 o 
 -10   5   7        0.00        0.40      2.81 o 
  -9   5   7        0.03       -4.32      4.32 o 
  -8   5   7       12.83       22.42      7.25 o 
  -7   5   7       68.31       66.65     11.52 o 
  -6   5   7      408.86      381.29     26.40 o 
  -5   5   7      122.78      132.77     15.27 o 
  -4   5   7       22.52       26.45      2.93 o 
  -3   5   7       53.26       48.12      4.23 o 
  -2   5   7       62.57       61.73      8.82 o 
  -1   5   7      647.93      633.52     27.21 o 
   0   5   7        0.89        1.15      1.12 o 
   1   5   7      118.23      115.08      4.70 o 
   2   5   7      103.43      115.14      4.92 o 
   3   5   7      153.52      165.96      8.78 o 
   4   5   7       64.49       80.59      9.42 o 
   5   5   7        2.54        3.24      2.71 o 
   6   5   7        2.38       -0.47      2.10 o 
   7   5   7        1.80        1.23      2.92 o 
 -13   6   7        0.43       -3.47      4.71 o 
 -12   6   7        2.36        0.55      2.54 o 
 -11   6   7        4.23       -0.73      2.96 o 
 -10   6   7        6.05        5.73      3.39 o 
  -9   6   7       26.01       17.38      6.53 o 
  -8   6   7      139.02      139.14     17.73 o 
  -7   6   7      112.26      122.96      8.38 o 
  -6   6   7       43.06       39.02      7.33 o 
  -5   6   7       58.23       53.41      6.32 o 
  -4   6   7        3.19        0.73      1.32 o 
  -3   6   7       10.22        5.76      1.84 o 
  -2   6   7        1.67       -0.18      1.02 o 
  -1   6   7      651.39      658.64     18.19 o 
   0   6   7       89.74       95.11      5.92 o 
   1   6   7        1.51        4.16      1.34 o 
   2   6   7      390.75      388.20     10.90 o 
   3   6   7       37.71       43.57      7.25 o 
   4   6   7       53.65       59.53      8.12 o 
   5   6   7        0.44        1.11      2.15 o 
   6   6   7        4.70        2.80      4.41 o 
   7   6   7        0.27        5.48      4.69 o 
 -13   7   7        0.01       -5.02      5.02 o 
 -12   7   7        0.20        1.27      2.71 o 
 -11   7   7        0.72        9.94      6.32 o 
 -10   7   7        0.17        0.01      2.06 o 
  -9   7   7        2.16        5.44      4.36 o 
  -8   7   7        2.24        1.69      4.27 o 
  -7   7   7       84.38       81.80      8.51 o 
  -6   7   7       12.68       14.94      3.72 o 
  -5   7   7       24.07       27.60      4.77 o 
  -4   7   7        3.99        3.04      1.93 o 
  -3   7   7        8.24        9.48      2.64 o 
  -2   7   7        1.81       -2.05      2.71 o 
  -1   7   7       44.20       48.80      4.39 o 
   0   7   7       71.05       66.03      4.05 o 
   1   7   7      287.04      310.60      9.86 o 
   2   7   7        7.02       13.69      5.63 o 
   3   7   7       32.80       42.38      7.30 o 
   4   7   7        2.34        3.16      2.46 o 
   5   7   7        0.00        2.44      1.49 o 
   6   7   7        0.02        0.12      2.31 o 
 -12   8   7        4.85        8.07      6.53 o 
 -11   8   7        0.11       -2.19      3.07 o 
 -10   8   7        0.02        2.48      2.64 o 
  -9   8   7       13.10       15.35      6.92 o 
  -8   8   7        3.88        3.21      2.27 o 
  -7   8   7       40.63       53.75      6.82 o 
  -6   8   7       52.66       54.16      8.17 o 
  -5   8   7       27.28       14.83      3.86 o 
  -4   8   7       48.47       41.94      6.31 o 
  -3   8   7        0.88       -0.26      1.76 o 
  -2   8   7       12.40        9.12      3.15 o 
  -1   8   7       35.74       33.04      9.34 o 
   0   8   7       28.94       24.12      3.91 o 
   1   8   7       15.07       10.30      2.74 o 
   2   8   7       49.84       50.27     10.42 o 
   3   8   7        2.43        0.64      2.18 o 
   4   8   7        0.19       -1.32      1.32 o 
   5   8   7        0.02        0.12      2.54 o 
 -12   9   7        0.66       12.59      8.30 o 
 -11   9   7        0.32       -1.26      4.09 o 
 -10   9   7        0.34       -5.21      5.21 o 
  -9   9   7        7.28        9.81      5.39 o 
  -8   9   7       20.68       23.15      4.71 o 
  -7   9   7       66.64       70.40      8.35 o 
  -6   9   7       36.72       33.76      6.01 o 
  -5   9   7        6.40        1.35      2.65 o 
  -4   9   7       29.00       24.37      5.43 o 
  -3   9   7       41.01       35.98      6.37 o 
  -2   9   7      163.48      150.90     12.84 o 
  -1   9   7        8.93        3.36      2.31 o 
   0   9   7        1.34        0.91      1.68 o 
   1   9   7        2.26       -2.23      2.23 o 
   2   9   7       23.01       21.44      5.36 o 
   3   9   7        0.26        1.53      3.28 o 
   4   9   7        1.44        6.79      3.13 o 
 -11  10   7        1.68        0.41      2.47 o 
 -10  10   7        3.92       13.36      6.63 o 
  -9  10   7        1.07        2.24      2.36 o 
  -8  10   7        6.96       14.71      4.11 o 
  -7  10   7       55.94       62.69      8.49 o 
  -6  10   7       12.69       15.37      4.50 o 
  -5  10   7        0.16        0.59      2.49 o 
  -4  10   7       20.74       22.28      5.22 o 
  -3  10   7        5.15        6.80      3.17 o 
  -2  10   7        1.10       -1.72      5.48 o 
  -1  10   7        0.06       -0.53      4.36 o 
   0  10   7        0.11       -0.49      1.91 o 
   1  10   7        0.37       -3.83      4.34 o 
   2  10   7        0.30        0.27      2.06 o 
   3  10   7        0.26        2.46      3.21 o 
 -10  11   7        0.01        9.72      5.97 o 
  -9  11   7        9.11       18.16      8.25 o 
  -8  11   7       32.35       31.14     10.50 o 
  -7  11   7       13.26       12.58      4.23 o 
  -6  11   7        6.24        5.51      3.02 o 
  -5  11   7        3.75        5.74      3.81 o 
  -4  11   7        0.01        3.18     11.36 o 
  -3  11   7        0.04        2.39      1.96 o 
  -2  11   7        1.18       -4.12      4.12 o 
  -1  11   7        2.16       -0.16      2.15 o 
   0  11   7        2.97        4.69      2.04 o 
   1  11   7        0.07        0.64      2.00 o 
   2  11   7        9.57        5.40      3.51 o 
  -8  12   7        2.91       -0.74      3.44 o 
  -7  12   7        0.10        1.14      4.18 o 
  -6  12   7        3.87        3.98      6.05 o 
  -5  12   7        1.46        1.81      2.65 o 
  -4  12   7        2.73        7.43      3.09 o 
  -3  12   7        2.97       -2.27      4.64 o 
  -2  12   7        0.00       -3.80      3.80 o 
  -1  12   7        5.07        2.96      2.58 o 
   0  12   7        4.96        6.42      2.61 o 
  -5  13   7        7.66        6.22      4.12 o 
  -4  13   7       12.18       17.92      5.47 o 
  -1 -14   8        0.11        2.81      4.29 o 
   0 -14   8       15.08       21.88      8.59 o 
  -5 -13   8        0.24        6.26      3.42 o 
  -4 -13   8        0.18        1.79      2.55 o 
  -3 -13   8        0.06        2.94      2.36 o 
  -2 -13   8        1.50        1.66      4.95 o 
  -1 -13   8        3.04        2.34      3.88 o 
   0 -13   8        0.01        4.03      4.40 o 
   1 -13   8        0.17       10.28      5.81 o 
   2 -13   8        0.36        2.86      2.63 o 
   3 -13   8        0.01       -0.69      2.73 o 
  -7 -12   8        0.39        1.94      4.27 o 
  -6 -12   8        1.53       -2.77      3.30 o 
  -5 -12   8        0.24        2.32      4.46 o 
  -4 -12   8        1.33        2.14      2.43 o 
  -3 -12   8        0.92       -0.23      3.37 o 
  -2 -12   8        4.61       10.87      6.11 o 
  -1 -12   8        6.87       10.19      6.14 o 
   0 -12   8       12.19       21.12      8.04 o 
   1 -12   8       22.62       27.05      9.75 o 
   2 -12   8        0.49       -4.29      4.86 o 
   3 -12   8        0.99        0.60      3.97 o 
   4 -12   8        5.50       19.12      8.50 o 
   5 -12   8        0.04        4.63      4.85 o 
  -8 -11   8        3.27        1.02      2.16 o 
  -7 -11   8        0.26        1.58      2.93 o 
  -6 -11   8        8.17        7.25      4.10 o 
  -5 -11   8        3.63       -0.48      1.94 o 
  -4 -11   8        1.48       -1.55      2.04 o 
  -3 -11   8        0.12       -0.89      2.64 o 
  -2 -11   8        0.76       -0.70      4.12 o 
  -1 -11   8       26.39       25.47      7.95 o 
   0 -11   8        2.73        4.25      5.52 o 
   1 -11   8        0.03        2.87      2.97 o 
   2 -11   8        0.00       -0.86      2.95 o 
   3 -11   8        1.22       -4.63      5.05 o 
   4 -11   8        0.38       -0.48      3.84 o 
   5 -11   8        5.37        9.68      5.07 o 
   6 -11   8        0.51        1.57      1.71 o 
  -9 -10   8       13.06       16.54      6.64 o 
  -8 -10   8        0.83       -2.66      4.07 o 
  -7 -10   8        0.00       -0.82      3.27 o 
  -6 -10   8        0.14        0.02      2.34 o 
  -5 -10   8        0.46       -2.68      4.05 o 
  -4 -10   8        0.32       -5.31      5.31 o 
  -3 -10   8        0.04       -2.29      3.29 o 
  -2 -10   8       36.92       35.58      8.92 o 
  -1 -10   8       55.69       79.49     13.78 o 
   0 -10   8        3.98        7.11      3.27 o 
   1 -10   8       17.67       14.86      6.69 o 
   2 -10   8        7.85        6.57      2.11 o 
   3 -10   8        0.94        0.28      4.37 o 
   4 -10   8        5.81        0.09      1.68 o 
   5 -10   8        1.97        1.27      3.30 o 
   6 -10   8        0.24       10.57     14.20 o 
   7 -10   8        2.45        3.48      4.01 o 
 -10  -9   8        0.08        3.81      3.99 o 
  -9  -9   8        0.58       -3.91      4.52 o 
  -8  -9   8        0.90        0.24      1.84 o 
  -7  -9   8       13.76       17.55      6.07 o 
  -6  -9   8        0.66       -0.30      3.46 o 
  -5  -9   8        3.18       -1.03      2.64 o 
  -4  -9   8       18.42       22.15      6.63 o 
  -3  -9   8        0.64        0.45      1.43 o 
  -2  -9   8        0.57        4.07      4.47 o 
  -1  -9   8       71.89       63.21      5.67 o 
   0  -9   8        0.44       -0.31      0.59 o 
   1  -9   8       32.11       25.23      3.83 o 
   2  -9   8       12.12       13.03      3.14 o 
   3  -9   8       46.03       47.76      6.50 o 
   4  -9   8        0.02       -1.47      1.47 o 
   5  -9   8        1.20        1.59      2.07 o 
   6  -9   8        5.32        3.30      2.08 o 
   7  -9   8        8.28        9.59      5.08 o 
 -11  -8   8        0.05        0.96      2.17 o 
 -10  -8   8        0.46        0.11      1.99 o 
  -9  -8   8        1.25       -0.88      2.32 o 
  -8  -8   8       12.42       41.25      9.70 o 
  -7  -8   8       75.27       81.34     12.91 o 
  -6  -8   8      131.09      135.14     16.31 o 
  -5  -8   8        0.09       -1.74      3.21 o 
  -4  -8   8        0.11        2.49      3.02 o 
  -3  -8   8        9.54        6.74      4.59 o 
  -2  -8   8      121.94      130.16     15.47 o 
  -1  -8   8       27.75       25.60      4.51 o 
   0  -8   8        0.43       19.95      4.58 o 
   1  -8   8        3.10        5.97      2.30 o 
   2  -8   8       12.31       13.71      3.57 o 
   3  -8   8        3.14        1.02      2.53 o 
   4  -8   8        1.89       11.00      5.74 o 
   5  -8   8        4.53        7.79      4.07 o 
   6  -8   8        3.20        2.67      1.80 o 
   7  -8   8        0.06        4.22      3.51 o 
 -11  -7   8        0.05        0.40      4.11 o 
 -10  -7   8        1.00       -2.35      3.49 o 
  -9  -7   8        1.18        2.82      3.58 o 
  -8  -7   8        0.36       -1.23      2.93 o 
  -7  -7   8        3.44        5.30      3.59 o 
  -6  -7   8       39.41       41.91      9.02 o 
  -5  -7   8       19.15       15.91      5.63 o 
  -4  -7   8       25.81       23.13      6.17 o 
  -3  -7   8        0.90       -1.36      1.96 o 
  -2  -7   8       73.33       70.84      7.52 o 
  -1  -7   8        0.49        2.55      1.45 o 
   0  -7   8       44.55       40.33      3.23 o 
   1  -7   8       24.92       28.62      5.66 o 
   2  -7   8       57.55       71.81      5.98 o 
   3  -7   8        0.03        0.02      1.22 o 
   4  -7   8        0.30        2.85      1.40 o 
   5  -7   8        1.61        2.73      2.01 o 
   6  -7   8        6.65        2.85      1.70 o 
   7  -7   8        0.40        1.73      2.22 o 
   8  -7   8        7.35        2.12      4.60 o 
 -12  -6   8        0.19        0.61      3.01 o 
 -11  -6   8        0.46        3.63      2.55 o 
 -10  -6   8        2.51        3.72      4.75 o 
  -9  -6   8        8.76       11.73      4.74 o 
  -8  -6   8       12.50        9.55      4.12 o 
  -7  -6   8        3.88        4.54      3.41 o 
  -6  -6   8       19.43       17.20      5.06 o 
  -5  -6   8        4.15        3.53      2.89 o 
  -4  -6   8       21.47       19.33      5.84 o 
  -3  -6   8        4.53        3.17      2.83 o 
  -2  -6   8       70.41       72.71      7.48 o 
  -1  -6   8        1.73        1.92      1.08 o 
   0  -6   8        9.84       10.39      1.64 o 
   1  -6   8       70.68       82.83      5.15 o 
   2  -6   8      612.51      672.37     17.42 o 
   3  -6   8       50.35       55.29      5.18 o 
   4  -6   8        2.18        0.69      1.25 o 
   5  -6   8        3.50        4.81      2.97 o 
   6  -6   8        3.82        7.86      2.89 o 
   7  -6   8        4.60        4.83      2.44 o 
   8  -6   8        1.69       -3.74      3.82 o 
 -13  -5   8        1.90        4.69      3.43 o 
 -12  -5   8        4.02        0.01      1.94 o 
 -11  -5   8       20.67       29.69      5.41 o 
 -10  -5   8       10.71       12.52      4.64 o 
  -9  -5   8        1.93       -0.16      2.59 o 
  -8  -5   8       11.11       11.20      2.21 o 
  -7  -5   8      113.96      119.24      7.17 o 
  -6  -5   8        0.25       -1.01      1.65 o 
  -5  -5   8        1.91        0.33      0.56 o 
  -4  -5   8       54.62       50.94      3.60 o 
  -3  -5   8       18.59       18.68      3.48 o 
  -2  -5   8        8.41        5.86      1.56 o 
  -1  -5   8        1.38        1.79      0.67 o 
   0  -5   8      305.43      305.66      9.01 o 
   1  -5   8        7.98        4.06      1.71 o 
   2  -5   8     1273.41     1297.86     23.02 o 
   3  -5   8        0.30       -0.59      2.09 o 
   4  -5   8       21.59       23.20      3.10 o 
   5  -5   8        0.03       -1.32      1.32 o 
   6  -5   8       11.03        9.59      3.16 o 
   7  -5   8        4.74        5.21      4.58 o 
   8  -5   8        0.13       -2.93      3.52 o 
   9  -5   8        4.08        0.81      3.46 o 
 -13  -4   8        1.74        1.35      6.54 o 
 -12  -4   8        2.61       44.97      7.47 o 
 -11  -4   8        5.16        9.10      3.67 o 
 -10  -4   8        4.05        7.40      2.72 o 
  -9  -4   8        0.82       -4.21      4.47 o 
  -8  -4   8       24.79       58.41     10.46 o 
  -7  -4   8       18.24       19.01      5.50 o 
  -6  -4   8        8.33        5.12      2.65 o 
  -5  -4   8        0.00        0.65      2.04 o 
  -4  -4   8       20.03       18.86      1.85 o 
  -3  -4   8        2.96        4.85      1.34 o 
  -2  -4   8       24.46       23.46      2.44 o 
  -1  -4   8        5.98        5.35      1.12 o 
   0  -4   8       26.82       20.57      2.19 o 
   1  -4   8       78.60       67.23      4.02 o 
   2  -4   8      117.68      118.50      6.44 o 
   3  -4   8       11.92       11.75      2.07 o 
   4  -4   8       35.54       32.07      3.09 o 
   5  -4   8       34.68       31.91      4.91 o 
   6  -4   8        5.79        4.90      2.17 o 
   7  -4   8        9.83        9.52      5.04 o 
   8  -4   8        2.85        0.66      3.68 o 
   9  -4   8        0.18       -3.26      3.84 o 
 -13  -3   8        0.00       -2.77      2.77 o 
 -12  -3   8        0.05       -2.55      2.55 o 
 -11  -3   8        0.00        2.15      3.21 o 
 -10  -3   8       15.78       15.67      3.76 o 
  -9  -3   8        5.12       -1.25      3.88 o 
  -8  -3   8       30.10       31.20      7.84 o 
  -7  -3   8       15.78        8.72      3.85 o 
  -6  -3   8        0.54        0.34      1.84 o 
  -5  -3   8      164.62      169.74     15.16 o 
  -4  -3   8      514.47      512.59     12.02 o 
  -3  -3   8       28.57       30.21      2.83 o 
  -2  -3   8      128.40      134.69      5.19 o 
  -1  -3   8       22.26       26.23      3.18 o 
   0  -3   8       42.54       37.80      2.63 o 
   1  -3   8      117.03      132.60      5.29 o 
   2  -3   8      248.03      253.57      7.78 o 
   3  -3   8      365.66      357.16     14.87 o 
   4  -3   8       99.08      106.15      8.13 o 
   5  -3   8       29.12       31.16      4.46 o 
   6  -3   8        0.19       -1.34      3.12 o 
   7  -3   8       11.66       21.61      7.70 o 
   8  -3   8        0.21        5.51      5.55 o 
   9  -3   8        0.05       -4.16      4.30 o 
 -14  -2   8        0.01       -4.73      4.73 o 
 -13  -2   8       12.06       22.18      8.42 o 
 -12  -2   8        0.02       -3.57      3.57 o 
 -11  -2   8        0.12        0.95      2.46 o 
 -10  -2   8        0.40        0.19      0.73 o 
  -9  -2   8        0.52        7.72      2.06 o 
  -8  -2   8        2.83        6.41      3.03 o 
  -7  -2   8        0.42        1.11      1.94 o 
  -6  -2   8       31.22       25.10      6.39 o 
  -5  -2   8      452.73      430.85     23.87 o 
  -4  -2   8      364.21      356.99     13.66 o 
  -3  -2   8      689.79      698.24     13.19 o 
  -2  -2   8      506.59      541.52     13.21 o 
  -1  -2   8       53.41       45.16      3.11 o 
   0  -2   8       42.02       38.47      2.95 o 
   1  -2   8        0.08        0.63      0.72 o 
   2  -2   8      126.89      140.90      7.66 o 
   3  -2   8       37.95       36.62      3.95 o 
   4  -2   8       10.25        3.30      1.47 o 
   5  -2   8       98.23       95.54      9.96 o 
   6  -2   8       11.09       15.32      6.47 o 
   7  -2   8        6.12        6.39      4.78 o 
   8  -2   8        5.16        8.40      5.29 o 
   9  -2   8        0.38       -2.90      3.72 o 
 -14  -1   8        0.37       -5.80      5.80 o 
 -13  -1   8        0.31        1.66      4.15 o 
 -12  -1   8        3.20       -2.10      3.06 o 
 -11  -1   8       26.50       18.07      5.88 o 
 -10  -1   8        0.13       -0.91      1.83 o 
  -9  -1   8        0.06       -0.79      0.79 o 
  -8  -1   8       55.85       42.87      6.34 o 
  -7  -1   8        0.04       -0.60      1.61 o 
  -6  -1   8       48.14       48.95      5.93 o 
  -5  -1   8       13.46       15.38      3.03 o 
  -4  -1   8       73.88       84.30      5.87 o 
  -3  -1   8      934.50      998.54     19.95 o 
  -2  -1   8       10.23       12.42      1.75 o 
  -1  -1   8       17.49       17.54      1.64 o 
   0  -1   8      240.58      272.30      6.02 o 
   1  -1   8       53.31       54.90      3.48 o 
   2  -1   8      107.01      119.74      6.87 o 
   3  -1   8        1.05        0.01      1.02 o 
   4  -1   8      178.80      207.34      9.74 o 
   5  -1   8       36.35       33.98      2.86 o 
   6  -1   8       32.28       45.79     10.82 o 
   7  -1   8        3.16        0.67      4.20 o 
   8  -1   8        6.51       10.25      6.39 o 
   9  -1   8        0.73       -1.35      2.97 o 
 -14   0   8        2.75        5.95      5.08 o 
 -13   0   8        0.75        1.96      3.55 o 
 -12   0   8       33.23       40.84     10.78 o 
 -11   0   8        0.01        3.26      2.09 o 
 -10   0   8        7.85        7.74      3.54 o 
  -9   0   8        9.42        7.22      2.80 o 
  -8   0   8       47.28       63.88      7.63 o 
  -7   0   8        4.20        3.62      2.16 o 
  -6   0   8        1.10        2.27      3.33 o 
  -5   0   8       72.52       73.54      6.97 o 
  -4   0   8        3.44       22.31      7.80 o 
  -3   0   8       83.28       89.85      5.72 o 
  -2   0   8      280.99      291.33      8.61 o 
  -1   0   8       13.12       15.71      1.55 o 
   0   0   8      253.57      290.83      6.68 o 
   1   0   8        4.08        3.17      0.81 o 
   2   0   8       42.59       46.11      4.09 o 
   3   0   8        2.47        4.03      1.12 o 
   4   0   8       16.34        6.76      7.87 o 
   5   0   8        0.01       -5.74      5.74 o 
   6   0   8       23.21       28.98      8.41 o 
   7   0   8        0.60        3.03      3.09 o 
   8   0   8        6.18        1.77      3.93 o 
 -14   1   8        0.02       -7.00      7.00 o 
 -13   1   8        3.19       -3.33      3.33 o 
 -12   1   8        0.37       -4.78      4.78 o 
 -11   1   8        0.00        4.48      4.04 o 
 -10   1   8       49.86       64.16     12.12 o 
  -9   1   8       25.93       24.63      6.24 o 
  -8   1   8        7.21        2.00      2.26 o 
  -7   1   8       63.57       74.24      7.87 o 
  -6   1   8       79.05       69.99      7.19 o 
  -5   1   8        8.71        5.43      1.55 o 
  -4   1   8       82.65       83.62      5.81 o 
  -3   1   8       57.44       68.50      5.16 o 
  -2   1   8       45.87       39.41      3.30 o 
  -1   1   8      231.50      226.33      6.54 o 
   0   1   8       31.44       36.01      2.20 o 
   1   1   8       31.94       31.45      2.55 o 
   2   1   8       17.11       14.79      2.21 o 
   3   1   8       27.97       27.13      5.11 o 
   4   1   8       14.36        6.42      2.86 o 
   5   1   8        0.01       -1.19      3.82 o 
   6   1   8        0.01       -5.70      5.70 o 
   7   1   8        0.08       -2.98      3.36 o 
   8   1   8        0.59        1.75      5.36 o 
 -14   2   8        4.51        3.70      2.65 o 
 -13   2   8        0.27       -0.08      3.33 o 
 -12   2   8        0.60        4.02      2.24 o 
 -11   2   8        0.05        1.38      3.54 o 
 -10   2   8       53.68       61.27     12.00 o 
  -9   2   8      116.61      113.26     15.68 o 
  -8   2   8       16.34       21.03      6.66 o 
  -7   2   8        0.85        2.37      1.87 o 
  -6   2   8      205.43      206.26     12.76 o 
  -5   2   8       16.19       15.61      2.24 o 
  -4   2   8        2.01        2.91      1.04 o 
  -3   2   8        1.35       -0.36      0.97 o 
  -2   2   8      165.45      151.16      6.54 o 
  -1   2   8       57.50       70.18      3.53 o 
   0   2   8       29.48       26.72      2.33 o 
   1   2   8        0.21        0.06      1.14 o 
   2   2   8        0.83        2.14      0.87 o 
   3   2   8        4.01        3.32      1.92 o 
   4   2   8       15.75       14.39      4.23 o 
   5   2   8        9.36        8.00      3.06 o 
   6   2   8        3.18       -0.07      3.25 o 
   7   2   8        5.93       -3.71      3.94 o 
   8   2   8        1.90        4.73      4.73 o 
 -14   3   8        0.07        3.11      2.39 o 
 -13   3   8        0.22        1.94      4.60 o 
 -12   3   8        1.44        3.55      2.81 o 
 -11   3   8        0.42       -2.63      2.63 o 
 -10   3   8       28.93       25.98      7.59 o 
  -9   3   8        4.58       -0.26      3.89 o 
  -8   3   8       43.80       37.09      8.58 o 
  -7   3   8       38.55       30.06      7.25 o 
  -6   3   8      287.35      286.90     21.72 o 
  -5   3   8      254.58      242.70     10.92 o 
  -4   3   8        1.54        1.99      0.81 o 
  -3   3   8        5.63        2.08      1.47 o 
  -2   3   8       67.71       60.28      4.71 o 
  -1   3   8      133.66      123.08      5.11 o 
   0   3   8      344.91      345.31      7.91 o 
   1   3   8        2.42        1.68      0.95 o 
   2   3   8       12.99        8.07      1.53 o 
   3   3   8       14.43       15.86      4.19 o 
   4   3   8       13.80       20.06      4.87 o 
   5   3   8       26.45       26.99      5.75 o 
   6   3   8        9.90       13.90      6.64 o 
   7   3   8        1.46        6.37      5.48 o 
   8   3   8        0.04        9.51      8.26 o 
 -14   4   8        0.44       -2.63      3.86 o 
 -13   4   8        8.46        4.50      5.82 o 
 -12   4   8       20.07       15.75      8.10 o 
 -11   4   8       12.04        7.37      4.78 o 
 -10   4   8        2.11       -3.37      3.37 o 
  -9   4   8        0.85       -2.00      3.86 o 
  -8   4   8        0.21        8.24      4.46 o 
  -7   4   8       19.59       27.01      7.45 o 
  -6   4   8        0.32       -3.11      3.11 o 
  -5   4   8        0.00       -1.50      1.50 o 
  -4   4   8       10.08       11.87      3.62 o 
  -3   4   8      130.81      121.08      8.85 o 
  -2   4   8        9.71       11.23      3.90 o 
  -1   4   8       12.90       11.94      2.30 o 
   0   4   8      495.98      458.16     10.54 o 
   1   4   8      253.95      259.70      6.49 o 
   2   4   8        4.26        3.55      1.66 o 
   3   4   8        6.18        5.76      1.88 o 
   4   4   8       35.55       47.00      7.80 o 
   5   4   8       27.37       28.09      6.05 o 
   6   4   8        3.59        5.33      3.10 o 
   7   4   8        4.63        5.33      5.82 o 
 -14   5   8        7.00        0.72      2.79 o 
 -13   5   8        4.63       13.59      6.80 o 
 -12   5   8        2.30       -5.67      5.67 o 
 -11   5   8       30.01       25.57      8.78 o 
 -10   5   8        8.91        8.69      4.53 o 
  -9   5   8       10.07       10.57      5.29 o 
  -8   5   8        5.62        3.38      2.80 o 
  -7   5   8       11.41        9.79      4.58 o 
  -6   5   8       47.58       44.84      9.81 o 
  -5   5   8      116.14      111.27     14.27 o 
  -4   5   8       17.55       12.56      3.30 o 
  -3   5   8      152.75      149.03      8.43 o 
  -2   5   8       14.12       16.78      3.59 o 
  -1   5   8     1379.86     1371.09     31.28 o 
   0   5   8        0.17       -1.02      1.02 o 
   1   5   8        0.25        0.62      0.85 o 
   2   5   8       41.89       33.99      2.97 o 
   3   5   8        1.23        1.01      2.71 o 
   4   5   8        0.71        5.16      2.38 o 
   5   5   8        7.51        4.76      4.91 o 
   6   5   8        3.73        4.07      5.01 o 
   7   5   8        2.55        7.48      6.09 o 
 -13   6   8        3.07       -1.27      3.35 o 
 -12   6   8       12.04       10.80      5.71 o 
 -11   6   8        0.18        1.38      3.24 o 
 -10   6   8        0.84        6.62      5.04 o 
  -9   6   8        9.74        3.22      3.14 o 
  -8   6   8       28.29       30.17      8.58 o 
  -7   6   8       15.24       12.26      5.65 o 
  -6   6   8      225.70      231.67     21.90 o 
  -5   6   8       25.52       27.32      7.53 o 
  -4   6   8       31.32       31.21      7.46 o 
  -3   6   8       59.38       57.49      6.74 o 
  -2   6   8      435.06      415.77     14.25 o 
  -1   6   8       80.18       86.71      5.68 o 
   0   6   8       14.88       16.06      3.25 o 
   1   6   8       13.73        8.10      1.50 o 
   2   6   8       52.03       51.57      7.60 o 
   3   6   8        0.10       -0.91      2.17 o 
   4   6   8        2.74        2.75      1.84 o 
   5   6   8        2.79        0.86      4.74 o 
   6   6   8        0.01       -1.93      2.19 o 
 -13   7   8        2.18       -1.17      3.05 o 
 -12   7   8        0.08        0.63      3.63 o 
 -11   7   8        8.24        7.42      5.25 o 
 -10   7   8       27.43       42.10     10.63 o 
  -9   7   8        4.36        6.63      4.14 o 
  -8   7   8       17.69       16.26      7.09 o 
  -7   7   8        0.08        6.63      3.91 o 
  -6   7   8      115.48      104.68      9.30 o 
  -5   7   8       84.70       61.02      7.21 o 
  -4   7   8        6.55        3.16      1.75 o 
  -3   7   8        4.64        0.06      5.18 o 
  -2   7   8       50.08       56.03      7.21 o 
  -1   7   8       59.36       57.38      4.89 o 
   0   7   8        3.47        5.04      1.03 o 
   1   7   8       26.60       30.23      8.49 o 
   2   7   8        7.07       11.01      4.96 o 
   3   7   8        0.01       -3.08      3.08 o 
   4   7   8        1.28        0.86      2.58 o 
   5   7   8        3.04        3.82      3.72 o 
 -12   8   8        1.65       10.84      6.98 o 
 -11   8   8        4.97       -1.34      3.79 o 
 -10   8   8        1.58       -0.93      4.05 o 
  -9   8   8       23.51       22.57      8.37 o 
  -8   8   8       31.73       21.53      4.40 o 
  -7   8   8       10.53        9.74      2.84 o 
  -6   8   8        4.42        2.26      1.71 o 
  -5   8   8       60.32       53.47      7.29 o 
  -4   8   8        0.90        8.01      2.92 o 
  -3   8   8        0.09       -1.78      4.55 o 
  -2   8   8        0.91        2.81      1.68 o 
  -1   8   8       21.31       16.51      4.55 o 
   0   8   8        0.08        2.75      2.24 o 
   1   8   8        0.74       -2.10      4.54 o 
   2   8   8        0.00        0.74      2.09 o 
   3   8   8       10.09        3.99      4.20 o 
   4   8   8        0.57        4.30      3.71 o 
 -12   9   8        1.89        8.70      5.98 o 
 -11   9   8        1.07        2.44      2.58 o 
 -10   9   8        4.90        4.73      4.87 o 
  -9   9   8       11.59        7.66      5.57 o 
  -8   9   8       11.07       13.54      3.64 o 
  -7   9   8        1.32        2.43      4.23 o 
  -6   9   8        2.67       -2.21      2.21 o 
  -5   9   8        2.86        0.14      3.27 o 
  -4   9   8        0.02       -0.83      2.81 o 
  -3   9   8        2.84        2.29      2.77 o 
  -2   9   8       38.97       36.80      6.50 o 
  -1   9   8        0.41        0.20      2.94 o 
   0   9   8        2.64        3.42      1.75 o 
   1   9   8        0.13       -3.27      3.27 o 
   2   9   8        3.06        4.52      4.12 o 
   3   9   8        0.26        0.40      1.96 o 
 -11  10   8        0.06        0.50      2.44 o 
 -10  10   8        0.08       -0.38      2.43 o 
  -9  10   8       13.94       23.38      8.34 o 
  -8  10   8        2.23        8.05      5.32 o 
  -7  10   8       33.13       37.72      6.63 o 
  -6  10   8        1.27        0.49      3.40 o 
  -5  10   8        3.62       -2.78      2.78 o 
  -4  10   8        1.66       -1.89      1.89 o 
  -3  10   8        5.12        4.18      3.00 o 
  -2  10   8        1.17        0.44      2.28 o 
  -1  10   8        1.38        3.77      3.67 o 
   0  10   8        7.47        6.38      2.97 o 
   1  10   8        4.73        1.30      6.58 o 
   2  10   8        0.01       -3.55      4.43 o 
  -9  11   8        2.76       15.48      8.15 o 
  -8  11   8        8.50        6.95      5.07 o 
  -7  11   8        5.45       -1.54      9.76 o 
  -6  11   8        0.05       -3.10      3.10 o 
  -5  11   8        1.14       -1.12      2.86 o 
  -4  11   8        0.05        1.78      8.56 o 
  -3  11   8        1.48        1.78      1.66 o 
  -2  11   8        0.05        2.61      3.96 o 
  -1  11   8        2.51        0.94      2.02 o 
   0  11   8        0.08       -1.79      2.09 o 
   1  11   8       24.32       32.58      7.34 o 
  -7  12   8        2.24        3.27      4.32 o 
  -6  12   8        1.68        1.80      2.68 o 
  -5  12   8        0.04       -2.26      3.30 o 
  -4  12   8        1.39        1.13      5.13 o 
  -3  12   8       10.69        8.07      3.80 o 
  -2  12   8        0.38        0.78      1.81 o 
  -4 -13   9        2.33        1.71      4.70 o 
  -3 -13   9        3.77       16.56      9.89 o 
  -2 -13   9        2.12       -5.74      5.74 o 
  -1 -13   9        0.17        4.46      3.50 o 
   0 -13   9        5.52        3.39      4.37 o 
   1 -13   9        1.27        2.60      3.38 o 
   2 -13   9        1.45        5.83      4.21 o 
  -6 -12   9        0.03        3.29      3.81 o 
  -5 -12   9        6.66       14.83      7.51 o 
  -4 -12   9        0.42        3.94      4.82 o 
  -3 -12   9        5.21        6.91      6.84 o 
  -2 -12   9        0.45        2.56      2.53 o 
  -1 -12   9        1.03       -1.31      2.63 o 
   0 -12   9        8.12       14.73      6.79 o 
   1 -12   9        0.03       -3.25      3.25 o 
   2 -12   9        0.39        0.09      2.29 o 
   3 -12   9        0.15       -1.09      2.76 o 
   4 -12   9        0.24       -1.74      2.90 o 
  -8 -11   9        1.89       -0.89      2.68 o 
  -7 -11   9        0.01       -3.77      3.79 o 
  -6 -11   9        2.12        3.44      2.83 o 
  -5 -11   9        1.47        0.61      2.33 o 
  -4 -11   9        5.11        4.31      3.15 o 
  -3 -11   9        0.04        1.87      2.81 o 
  -2 -11   9       16.42       14.32      6.63 o 
  -1 -11   9        0.03        1.93      3.03 o 
   0 -11   9        3.18        4.26      4.08 o 
   1 -11   9        0.80        4.79      4.65 o 
   2 -11   9        0.29        4.49      5.19 o 
   3 -11   9        0.54        2.43      3.21 o 
   4 -11   9        4.01        9.15      6.18 o 
   5 -11   9        6.73        8.52      6.18 o 
  -9 -10   9        5.01        4.89      3.41 o 
  -8 -10   9        2.83       -2.00      2.82 o 
  -7 -10   9        0.06        3.60      4.39 o 
  -6 -10   9        0.58       -2.43      3.67 o 
  -5 -10   9        0.89       -0.98      2.67 o 
  -4 -10   9        0.00        5.41      3.71 o 
  -3 -10   9        2.77        0.83      3.60 o 
  -2 -10   9       25.18       27.83      8.70 o 
  -1 -10   9        0.65        5.52      4.38 o 
   0 -10   9        1.43        0.79      2.12 o 
   1 -10   9       12.06        6.22      4.39 o 
   2 -10   9        0.30        9.84      3.69 o 
   3 -10   9        0.10       -1.78      1.78 o 
   4 -10   9        1.68       -0.91      2.06 o 
   5 -10   9        0.03       -0.91      1.88 o 
   6 -10   9        0.53        9.08      3.39 o 
 -10  -9   9        7.18        2.73      3.52 o 
  -9  -9   9        7.13       10.20      5.55 o 
  -8  -9   9        0.56        4.69      2.14 o 
  -7  -9   9       10.21        8.76      4.68 o 
  -6  -9   9        6.93        6.08      3.89 o 
  -5  -9   9        1.71        3.38      4.15 o 
  -4  -9   9        2.67        6.47      3.35 o 
  -3  -9   9        0.98       -0.13      2.01 o 
  -2  -9   9        0.01       -4.78      5.37 o 
  -1  -9   9       87.25       80.38     13.55 o 
   0  -9   9       18.11       21.64      7.04 o 
   1  -9   9        0.05       -1.33      1.33 o 
   2  -9   9        8.04        7.84      4.89 o 
   3  -9   9        2.55        5.36      1.92 o 
   4  -9   9        2.84        3.61      2.17 o 
   5  -9   9        1.12        2.09      1.89 o 
   6  -9   9        0.00        2.90      1.66 o 
   7  -9   9        0.65       -1.05      2.09 o 
 -11  -8   9        0.03       -1.90      2.93 o 
 -10  -8   9        0.17        0.06      2.88 o 
  -9  -8   9        0.19        4.21      2.95 o 
  -8  -8   9       22.68       23.32      7.35 o 
  -7  -8   9       30.55       35.56      9.39 o 
  -6  -8   9        0.82        5.16      4.75 o 
  -5  -8   9        0.12        2.49      1.82 o 
  -4  -8   9        1.02       -0.72      2.15 o 
  -3  -8   9        8.91       12.10      4.82 o 
  -2  -8   9      144.49      169.27     18.32 o 
  -1  -8   9       84.05       80.34      6.79 o 
   0  -8   9        9.55        8.13      1.42 o 
   1  -8   9        1.09       -1.70      1.70 o 
   2  -8   9        0.90       -0.40      1.65 o 
   3  -8   9        5.10        4.15      2.58 o 
   4  -8   9        7.17        5.36      2.70 o 
   5  -8   9        2.47        5.22      2.36 o 
   6  -8   9        2.31        7.43      2.78 o 
   7  -8   9        0.01       -2.08      2.08 o 
 -11  -7   9        0.05       -1.83      1.91 o 
 -10  -7   9        4.57        8.29      4.20 o 
  -9  -7   9        2.76       -0.44      1.74 o 
  -8  -7   9        1.77       -1.68      2.55 o 
  -7  -7   9        4.38       11.92      5.24 o 
  -6  -7   9        2.48        6.77      4.93 o 
  -5  -7   9        4.68        2.20      1.88 o 
  -4  -7   9        0.76        1.58      2.71 o 
  -3  -7   9        7.38        9.73      4.56 o 
  -2  -7   9        3.19        8.51      4.40 o 
  -1  -7   9        3.31        2.71      1.88 o 
   0  -7   9       83.86       81.25      7.21 o 
   1  -7   9       21.17       16.07      3.43 o 
   2  -7   9        1.49        2.50      1.18 o 
   3  -7   9       42.20       41.53      4.79 o 
   4  -7   9        0.02        1.81      1.54 o 
   5  -7   9        3.45        1.73      1.41 o 
   6  -7   9        0.96        1.50      1.45 o 
   7  -7   9        0.41        0.25      2.99 o 
 -12  -6   9        0.43        2.91      3.33 o 
 -11  -6   9        2.35        6.12      4.15 o 
 -10  -6   9        0.86        0.74      2.53 o 
  -9  -6   9        2.45       -0.41      2.38 o 
  -8  -6   9       19.56       14.69      5.91 o 
  -7  -6   9      115.77      120.66     15.15 o 
  -6  -6   9        2.03        1.95      0.57 o 
  -5  -6   9        4.24        1.86      0.60 o 
  -4  -6   9       19.95       27.68      4.34 o 
  -3  -6   9       16.38       25.19      6.76 o 
  -2  -6   9      158.18      163.69     16.20 o 
  -1  -6   9      414.94      441.20     18.16 o 
   0  -6   9       23.92       27.47      2.93 o 
   1  -6   9        1.15        2.02      1.18 o 
   2  -6   9       14.40       13.98      2.58 o 
   3  -6   9       89.79      105.67      7.24 o 
   4  -6   9        1.76        2.10      1.56 o 
   5  -6   9        2.63        3.84      4.67 o 
   6  -6   9        0.37        0.78      1.87 o 
   7  -6   9        1.79       -5.38      5.38 o 
   8  -6   9        2.64        4.34      4.59 o 
 -12  -5   9        2.77        2.98      3.58 o 
 -11  -5   9        0.00       -2.03      2.03 o 
 -10  -5   9        0.48        1.66      2.81 o 
  -9  -5   9        0.17       -0.10      0.82 o 
  -8  -5   9       93.43      100.21     12.71 o 
  -7  -5   9       10.39        8.35      2.28 o 
  -6  -5   9       15.05       10.61      2.36 o 
  -5  -5   9        0.01       -0.79      0.79 o 
  -4  -5   9       23.31       23.20      2.66 o 
  -3  -5   9       28.99       30.08      4.59 o 
  -2  -5   9       28.99       25.94      3.51 o 
  -1  -5   9        5.26        4.64      1.39 o 
   0  -5   9       37.82       45.70      3.79 o 
   1  -5   9       19.67       21.10      3.60 o 
   2  -5   9      109.52      106.25      6.77 o 
   3  -5   9       69.16       62.80      5.15 o 
   4  -5   9        0.45        1.84      1.84 o 
   5  -5   9       10.28       15.35      3.73 o 
   6  -5   9        2.23        0.86      2.17 o 
   7  -5   9        2.41        7.66      6.77 o 
   8  -5   9        2.54        2.17      4.99 o 
 -13  -4   9        1.25        0.76      3.80 o 
 -12  -4   9        0.80       13.08     26.37 o 
 -11  -4   9        4.98       13.58      4.23 o 
 -10  -4   9        6.44        6.72      5.43 o 
  -9  -4   9        0.99       -1.43      2.32 o 
  -8  -4   9       16.50       20.70      6.62 o 
  -7  -4   9       38.37       42.65      8.84 o 
  -6  -4   9        0.66       -1.26      2.51 o 
  -5  -4   9       55.73       51.42      4.36 o 
  -4  -4   9       27.29       25.66      2.42 o 
  -3  -4   9       21.03       21.82      2.88 o 
  -2  -4   9       17.71       20.17      4.46 o 
  -1  -4   9        6.85        6.75      1.22 o 
   0  -4   9       39.90       35.15      2.93 o 
   1  -4   9      595.62      596.59     13.65 o 
   2  -4   9       18.03       17.33      2.60 o 
   3  -4   9       49.81       49.83      3.95 o 
   4  -4   9       22.42       28.08      4.52 o 
   5  -4   9        0.14       -1.33      1.54 o 
   6  -4   9        1.89        1.39      2.27 o 
   7  -4   9        1.51        3.39      4.62 o 
   8  -4   9        0.18        4.64      4.75 o 
 -13  -3   9        0.94        1.50      2.31 o 
 -12  -3   9        4.07        1.68      6.27 o 
 -11  -3   9        0.51       -2.39      3.43 o 
 -10  -3   9       10.58       17.52      3.14 o 
  -9  -3   9        0.28       12.71      5.16 o 
  -8  -3   9      142.61      157.19     17.38 o 
  -7  -3   9       26.61       28.48      7.20 o 
  -6  -3   9        7.94        8.85      3.52 o 
  -5  -3   9       74.80       66.27      6.29 o 
  -4  -3   9       75.11       82.52      5.24 o 
  -3  -3   9       20.07       15.83      2.07 o 
  -2  -3   9        2.79        5.17      1.44 o 
  -1  -3   9       27.74       29.90      2.67 o 
   0  -3   9       70.61       79.59      4.31 o 
   1  -3   9       36.96       33.04      2.95 o 
   2  -3   9      259.49      258.23     10.37 o 
   3  -3   9      108.78      151.40     10.04 o 
   4  -3   9        1.89        2.28      1.89 o 
   5  -3   9        1.44       -0.81      2.83 o 
   6  -3   9        2.46        4.53      3.85 o 
   7  -3   9       17.90       12.17      6.26 o 
   8  -3   9        1.06       -6.13      6.13 o 
 -13  -2   9        0.72        6.00      4.42 o 
 -12  -2   9        0.05       -1.57      1.57 o 
 -11  -2   9        0.06        2.94      6.09 o 
 -10  -2   9        4.68        3.26      0.95 o 
  -9  -2   9       59.26       62.37      8.12 o 
  -8  -2   9       97.26      102.35      9.73 o 
  -7  -2   9        0.80        0.76      1.53 o 
  -6  -2   9      415.84      436.30     25.86 o 
  -5  -2   9       88.21       83.86     11.03 o 
  -4  -2   9       23.70       25.05      2.64 o 
  -3  -2   9       69.32       75.09      4.63 o 
  -2  -2   9       32.95       30.80      3.00 o 
  -1  -2   9        5.60        4.62      0.93 o 
   0  -2   9       28.86       25.91      2.53 o 
   1  -2   9        1.76        1.35      0.77 o 
   2  -2   9       16.38       15.31      2.61 o 
   3  -2   9        0.03        2.11      1.07 o 
   4  -2   9        8.81       10.16      6.98 o 
   5  -2   9        1.55        2.68      1.37 o 
   6  -2   9        4.85        3.26      3.50 o 
   7  -2   9       11.20       19.17      7.51 o 
   8  -2   9        0.32        3.61      5.05 o 
 -14  -1   9        2.67        6.82      6.12 o 
 -13  -1   9        0.01        1.36      4.48 o 
 -12  -1   9        1.76       -1.47      3.78 o 
 -11  -1   9        5.48        5.27      2.97 o 
 -10  -1   9        5.07        3.02      3.16 o 
  -9  -1   9       29.61       17.78      7.01 o 
  -8  -1   9        6.24        9.47      4.08 o 
  -7  -1   9        0.00        1.11      1.99 o 
  -6  -1   9        0.12        1.49      1.85 o 
  -5  -1   9      182.10      179.01     11.09 o 
  -4  -1   9      320.49      336.88     10.34 o 
  -3  -1   9       11.13       11.76      1.65 o 
  -2  -1   9        0.08       -0.81      0.81 o 
  -1  -1   9        1.66        2.20      0.72 o 
   0  -1   9        3.41        2.98      0.73 o 
   1  -1   9        7.96        5.66      1.10 o 
   2  -1   9       22.39       17.72      2.85 o 
   3  -1   9        7.65        4.41      1.27 o 
   4  -1   9        0.57        0.66      1.17 o 
   5  -1   9        7.29        1.85      4.59 o 
   6  -1   9        0.40        0.67      4.05 o 
   7  -1   9        7.83       15.49      7.67 o 
   8  -1   9        0.40        0.18      4.60 o 
 -14   0   9        0.62        6.82      4.65 o 
 -13   0   9       11.33       17.00      7.35 o 
 -12   0   9       34.57       26.20      8.51 o 
 -11   0   9       23.30       26.84      5.83 o 
 -10   0   9       71.73       73.18      9.10 o 
  -9   0   9       30.58       26.47      5.33 o 
  -8   0   9        1.67        4.17      2.38 o 
  -7   0   9        0.18        0.98      2.22 o 
  -6   0   9       35.41       26.68      4.59 o 
  -5   0   9       40.21       42.64      5.41 o 
  -4   0   9        4.59        4.88      1.28 o 
  -3   0   9       21.88       27.80      2.94 o 
  -2   0   9        2.55        1.92      0.92 o 
  -1   0   9       14.00       18.63      2.18 o 
   0   0   9       50.18      168.03     10.33 o 
   1   0   9        1.86        1.88      0.87 o 
   2   0   9       32.23       39.69      4.00 o 
   3   0   9        2.99        5.68      1.23 o 
   4   0   9        5.92        5.11      2.40 o 
   5   0   9        3.70       -2.62      2.62 o 
   6   0   9        3.83       -0.29      3.74 o 
   7   0   9        3.29        0.01      2.48 o 
   8   0   9        0.83       10.08      7.12 o 
 -14   1   9        0.48        4.58      4.23 o 
 -13   1   9       10.41        7.27      4.98 o 
 -12   1   9        7.08       11.50      6.79 o 
 -11   1   9        1.45       -3.72      3.72 o 
 -10   1   9       48.57       37.56      9.35 o 
  -9   1   9       19.82       13.77      3.88 o 
  -8   1   9       10.43        5.29      2.80 o 
  -7   1   9       17.52       15.31      2.17 o 
  -6   1   9        5.72        4.57      1.22 o 
  -5   1   9       52.42       47.70      7.92 o 
  -4   1   9       40.23       38.46      3.10 o 
  -3   1   9       59.40       54.18      4.12 o 
  -2   1   9       48.49       49.43      3.85 o 
  -1   1   9       10.70        9.77      1.86 o 
   0   1   9       26.86       21.29      1.93 o 
   1   1   9       50.64       55.63      3.60 o 
   2   1   9        5.34       12.13      3.71 o 
   3   1   9        0.38       -0.04      1.40 o 
   4   1   9       88.48       97.89     10.93 o 
   5   1   9       46.41       49.55      8.14 o 
   6   1   9       20.75       29.33      9.19 o 
   7   1   9        4.47       -2.26      2.85 o 
 -14   2   9        0.27       -2.06      3.67 o 
 -13   2   9        0.51       -0.01      4.81 o 
 -12   2   9        0.16       -2.10      2.29 o 
 -11   2   9        1.16        4.24      3.79 o 
 -10   2   9        0.97       -2.59      2.59 o 
  -9   2   9        3.62        5.11      4.01 o 
  -8   2   9        0.03        4.50      3.56 o 
  -7   2   9       23.37       23.74      4.61 o 
  -6   2   9       10.71       10.59      3.25 o 
  -5   2   9       85.06       79.68      5.70 o 
  -4   2   9      178.20      178.82      7.53 o 
  -3   2   9       39.18       34.74      3.30 o 
  -2   2   9        6.53        5.39      1.84 o 
  -1   2   9       57.84       60.97      6.06 o 
   0   2   9       97.45       91.82      4.64 o 
   1   2   9       17.20       11.50      2.32 o 
   2   2   9        0.02       -0.01      1.06 o 
   3   2   9       82.02       81.91      9.64 o 
   4   2   9        1.95        3.24      2.39 o 
   5   2   9        0.12        0.20      2.41 o 
   6   2   9        0.40       -4.39      5.56 o 
   7   2   9        2.08        0.97      3.43 o 
 -14   3   9        0.63        5.02      4.25 o 
 -13   3   9        0.83       -3.51      3.80 o 
 -12   3   9        2.04        1.33      2.53 o 
 -11   3   9        0.04        3.02      4.18 o 
 -10   3   9        7.16       15.67      5.90 o 
  -9   3   9        4.37        5.94      4.47 o 
  -8   3   9       13.05       16.08      5.66 o 
  -7   3   9       34.62       28.65      6.93 o 
  -6   3   9      174.92      178.10     17.89 o 
  -5   3   9      236.43      241.70     13.57 o 
  -4   3   9       35.54       33.75      3.36 o 
  -3   3   9      512.18      464.21     13.99 o 
  -2   3   9        0.52        1.26      1.10 o 
  -1   3   9       14.52       11.66      3.00 o 
   0   3   9        4.19       36.28      5.97 o 
   1   3   9       18.11       16.16      3.43 o 
   2   3   9       18.43       10.69      1.76 o 
   3   3   9        2.07       -1.36      2.92 o 
   4   3   9       17.61       25.20      5.71 o 
   5   3   9       37.43       33.53      6.96 o 
   6   3   9        0.52        2.50      5.21 o 
   7   3   9        0.26        5.07      4.06 o 
 -14   4   9        1.99        1.09      3.73 o 
 -13   4   9        0.39       -3.65      5.05 o 
 -12   4   9        0.27       -4.16      4.16 o 
 -11   4   9        2.11        3.07      3.78 o 
 -10   4   9        1.50       -2.08      2.72 o 
  -9   4   9        1.50       -0.30      3.14 o 
  -8   4   9       76.19       74.99     12.59 o 
  -7   4   9       39.02       35.27      8.44 o 
  -6   4   9       38.42       36.82      8.75 o 
  -5   4   9        9.03        7.98      3.63 o 
  -4   4   9      740.90      732.21     23.26 o 
  -3   4   9      145.34      133.50      7.73 o 
  -2   4   9       25.43       19.27      3.91 o 
  -1   4   9      219.31      206.57      9.03 o 
   0   4   9      527.47      532.10     17.65 o 
   1   4   9       42.79       34.68      2.91 o 
   2   4   9       38.03       38.39      6.69 o 
   3   4   9        0.25        3.04      2.80 o 
   4   4   9       13.30       17.27      5.33 o 
   5   4   9        8.78       11.12      4.41 o 
   6   4   9        1.37        0.85      3.20 o 
 -13   5   9        0.42       -1.82      3.23 o 
 -12   5   9        9.73        3.55      3.62 o 
 -11   5   9        8.25       21.92      8.64 o 
 -10   5   9        0.03        3.65      3.60 o 
  -9   5   9        3.97        5.29      3.27 o 
  -8   5   9        0.03       -4.70      5.44 o 
  -7   5   9       48.49       52.10     10.81 o 
  -6   5   9       40.35       36.98      9.04 o 
  -5   5   9      387.16      392.91     27.12 o 
  -4   5   9      227.72      215.65     18.93 o 
  -3   5   9      108.45      107.67      8.75 o 
  -2   5   9        0.17        0.75      1.69 o 
  -1   5   9      199.71      228.12     10.13 o 
   0   5   9       18.39       23.36      3.14 o 
   1   5   9       45.88       43.95      3.81 o 
   2   5   9        0.39       -2.06      2.28 o 
   3   5   9        6.25        8.29      3.60 o 
   4   5   9        3.46        0.64      1.39 o 
   5   5   9        2.86        6.05      2.86 o 
   6   5   9        0.71        1.08      3.00 o 
 -13   6   9        0.45       12.38      7.29 o 
 -12   6   9        0.45       -2.09      3.97 o 
 -11   6   9       15.07       14.03      6.72 o 
 -10   6   9        3.62        5.66      4.89 o 
  -9   6   9        0.04       -6.26      6.26 o 
  -8   6   9       10.93       16.55      6.55 o 
  -7   6   9       12.15       16.53      5.81 o 
  -6   6   9       46.10       61.37     11.16 o 
  -5   6   9       13.48       14.51      5.34 o 
  -4   6   9        4.15        4.77      3.59 o 
  -3   6   9        8.35        8.08      3.39 o 
  -2   6   9      140.64      135.46     10.13 o 
  -1   6   9      104.31      101.91      6.16 o 
   0   6   9        8.47       45.05      5.84 o 
   1   6   9       15.71       14.55      5.99 o 
   2   6   9        4.08        2.95      3.61 o 
   3   6   9       11.50       12.83      4.26 o 
   4   6   9        0.77        4.98      3.05 o 
   5   6   9        0.00        1.61      1.98 o 
 -13   7   9        0.37       -0.49      4.67 o 
 -12   7   9        5.84        2.79      2.92 o 
 -11   7   9       18.17       40.66     11.60 o 
 -10   7   9        0.16       -5.65      5.65 o 
  -9   7   9        0.01       -5.83      5.83 o 
  -8   7   9       24.86       21.85      7.66 o 
  -7   7   9       10.39        9.74      5.27 o 
  -6   7   9        0.03       -1.48      2.73 o 
  -5   7   9       15.34       13.13      6.19 o 
  -4   7   9       58.06       58.89     10.66 o 
  -3   7   9        1.29        0.37      1.77 o 
  -2   7   9       12.80       10.23      4.53 o 
  -1   7   9       89.01       82.26      8.83 o 
   0   7   9        1.37       -1.36      2.01 o 
   1   7   9        3.09        5.12      3.13 o 
   2   7   9        1.99        1.17      2.32 o 
   3   7   9        1.05       -1.54      1.63 o 
   4   7   9        2.41        3.95      2.47 o 
 -12   8   9        1.20        1.42      4.17 o 
 -11   8   9        1.67        0.13      4.26 o 
 -10   8   9        4.16       -2.81      3.65 o 
  -9   8   9        1.19        1.31      3.05 o 
  -8   8   9        5.72        4.12      3.41 o 
  -7   8   9        5.85        8.32      5.81 o 
  -6   8   9        3.84        3.31      2.12 o 
  -5   8   9        2.26       -0.93      2.50 o 
  -4   8   9       53.33       41.79      9.62 o 
  -3   8   9       13.69       10.99      5.17 o 
  -2   8   9        2.09        0.20      1.97 o 
  -1   8   9        0.01        1.73      2.59 o 
   0   8   9        0.22        0.41      1.55 o 
   1   8   9        1.26        2.92      2.97 o 
   2   8   9        0.53       -0.94      3.39 o 
   3   8   9        1.16        5.84      4.76 o 
 -11   9   9        2.17        0.34      3.00 o 
 -10   9   9        0.02        9.27      5.56 o 
  -9   9   9        5.66       15.41      7.51 o 
  -8   9   9       72.39       87.78     16.03 o 
  -7   9   9        9.22        4.15      2.08 o 
  -6   9   9        5.27        1.05      4.77 o 
  -5   9   9        0.08        1.40      4.17 o 
  -4   9   9        2.57       -1.05      6.28 o 
  -3   9   9        1.79        5.17      5.55 o 
  -2   9   9        0.01        4.19      3.61 o 
  -1   9   9        2.39        2.04      1.56 o 
   0   9   9        0.26        9.34      3.46 o 
   1   9   9        0.02       -1.01      3.54 o 
   2   9   9       11.42       18.08      7.55 o 
 -10  10   9        1.97       10.34      5.84 o 
  -9  10   9        0.25        5.80      4.04 o 
  -8  10   9        2.53        1.09      3.64 o 
  -7  10   9        0.93       -1.42      5.84 o 
  -6  10   9        4.09        0.81      1.99 o 
  -5  10   9        0.25        1.15      4.14 o 
  -4  10   9        0.57        1.10      4.62 o 
  -3  10   9        0.00       -2.99      2.99 o 
  -2  10   9        6.67        8.39      3.41 o 
  -1  10   9        1.91        2.00      4.59 o 
   0  10   9        0.07        2.86      2.11 o 
   1  10   9        0.13        4.36      5.78 o 
  -9  11   9        1.97       14.04      7.61 o 
  -8  11   9       13.58        8.86      6.11 o 
  -7  11   9        0.39        3.41      4.14 o 
  -6  11   9        0.72        8.76      7.25 o 
  -5  11   9        0.05       -0.18      1.62 o 
  -4  11   9       12.36       13.77      4.82 o 
  -3  11   9        5.90        0.80     10.18 o 
  -2  11   9       34.09       39.07      6.47 o 
  -1  11   9        0.33        4.67      3.50 o 
  -5  12   9        1.80       -1.97      5.14 o 
  -3 -13  10        0.59       -3.17      3.21 o 
  -2 -13  10        1.34       -4.05      4.05 o 
  -1 -13  10        0.13        6.97      3.18 o 
   0 -13  10        1.12        0.19      4.89 o 
  -6 -12  10        0.54       -0.96      5.04 o 
  -5 -12  10        1.48       14.01      6.69 o 
  -4 -12  10        0.00        2.43      2.63 o 
  -3 -12  10        5.99        3.40      3.25 o 
  -2 -12  10        0.11       -6.18      6.18 o 
  -1 -12  10        6.21        3.66      4.09 o 
   0 -12  10        3.32        3.63      4.21 o 
   1 -12  10        7.24        6.06      4.88 o 
   2 -12  10        0.06        1.45      2.39 o 
   3 -12  10        1.85        4.46      3.09 o 
  -7 -11  10        0.00       -0.69      4.38 o 
  -6 -11  10        0.00        0.36      2.27 o 
  -5 -11  10        3.49        6.16      4.82 o 
  -4 -11  10        4.14        1.02      2.17 o 
  -3 -11  10        0.64       -3.52      4.39 o 
  -2 -11  10        1.11        5.25      2.94 o 
  -1 -11  10        0.25       -3.10      3.10 o 
   0 -11  10        5.86       10.40      5.98 o 
   1 -11  10        0.24       -2.34      3.24 o 
   2 -11  10        0.00        2.84      3.89 o 
   3 -11  10        0.05        3.53      4.82 o 
   4 -11  10        0.72        7.00      5.12 o 
  -9 -10  10        0.01        1.91      2.61 o 
  -8 -10  10        4.88        2.58      4.10 o 
  -7 -10  10        1.13       -3.27      3.58 o 
  -6 -10  10        1.66       -0.46      2.63 o 
  -5 -10  10        0.65        2.03      3.59 o 
  -4 -10  10        0.39       -0.87      3.98 o 
  -3 -10  10        1.98        2.06      2.79 o 
  -2 -10  10        9.78        0.09      3.69 o 
  -1 -10  10        0.61       -6.41      6.41 o 
   0 -10  10        8.64        5.53      3.77 o 
   1 -10  10        0.30        8.32      5.12 o 
   2 -10  10        4.62        7.80      5.00 o 
   3 -10  10        5.23        6.33      6.07 o 
   4 -10  10        9.09        7.23      4.97 o 
   5 -10  10        0.19        4.51      5.32 o 
 -10  -9  10        3.15        5.54      4.69 o 
  -9  -9  10        4.91        2.67      4.15 o 
  -8  -9  10        0.76       -2.80      3.83 o 
  -7  -9  10        5.36        7.17      4.17 o 
  -6  -9  10        2.33        7.09      5.34 o 
  -5  -9  10        1.67        5.83      3.37 o 
  -4  -9  10        1.05       -2.15      3.85 o 
  -3  -9  10        2.60        5.19      2.83 o 
  -2  -9  10        5.01        0.72      4.49 o 
  -1  -9  10        0.06       -5.19      5.19 o 
   0  -9  10        2.84       -1.51      2.73 o 
   1  -9  10        0.05       -1.42      2.58 o 
   2  -9  10        0.64        4.78      2.04 o 
   3  -9  10       14.87       12.57      3.81 o 
   4  -9  10        1.07       -0.69      3.98 o 
   5  -9  10        0.50        1.09      9.64 o 
   6  -9  10        0.92        0.05      4.28 o 
 -10  -8  10        3.78        0.98      2.41 o 
  -9  -8  10        1.11       -0.79      1.96 o 
  -8  -8  10        0.18       -3.13      3.45 o 
  -7  -8  10        3.66        5.47      3.70 o 
  -6  -8  10       20.10       28.61      8.17 o 
  -5  -8  10        1.81        4.05      3.85 o 
  -4  -8  10        3.68        3.42      3.83 o 
  -3  -8  10       17.50       20.89      6.59 o 
  -2  -8  10        7.27        3.23      3.61 o 
  -1  -8  10        9.33        7.38      3.84 o 
   0  -8  10        7.31       11.58      2.24 o 
   1  -8  10        0.87       -0.16      1.93 o 
   2  -8  10        2.97       -0.73      3.88 o 
   3  -8  10       19.59       28.50      5.26 o 
   4  -8  10        2.09        3.55      3.67 o 
   5  -8  10        4.23        3.88      8.20 o 
   6  -8  10        2.07        3.05      2.15 o 
 -11  -7  10        0.00       -2.35      3.77 o 
 -10  -7  10        2.45        8.73      5.33 o 
  -9  -7  10        0.21        1.09      3.56 o 
  -8  -7  10        1.67        0.93      2.58 o 
  -7  -7  10       20.33       25.19      8.39 o 
  -6  -7  10       10.90        9.98      5.55 o 
  -5  -7  10        1.28        0.24      1.87 o 
  -4  -7  10        4.19        5.12      4.62 o 
  -3  -7  10       35.31       29.60      7.78 o 
  -2  -7  10       12.05       15.18      5.57 o 
  -1  -7  10      153.45      164.84     17.52 o 
   0  -7  10      236.30      234.99     10.17 o 
   1  -7  10        1.58       -1.62      1.62 o 
   2  -7  10       64.68       70.59      7.79 o 
   3  -7  10        0.02        0.96      4.51 o 
   4  -7  10        0.20        2.59      3.20 o 
   5  -7  10        0.71       -1.49      2.27 o 
   6  -7  10        0.00        3.97      3.22 o 
   7  -7  10        2.07        1.27      3.35 o 
 -12  -6  10        2.24        8.45      4.32 o 
 -11  -6  10        0.58        2.12      3.41 o 
 -10  -6  10        0.00       -3.32      3.32 o 
  -9  -6  10        2.65        1.81      2.94 o 
  -8  -6  10        1.18        2.00      1.33 o 
  -7  -6  10       26.45       32.13      4.52 o 
  -6  -6  10       20.90       22.61      2.66 o 
  -5  -6  10        2.36       -0.04      0.71 o 
  -4  -6  10        3.32        2.90      1.72 o 
  -3  -6  10        4.77        8.68      2.75 o 
  -2  -6  10        1.59       -0.93      3.27 o 
  -1  -6  10      433.20      441.37     18.63 o 
   0  -6  10       51.65       46.51      4.04 o 
   1  -6  10        0.80        1.29      1.33 o 
   2  -6  10        5.84        3.37      1.46 o 
   3  -6  10        2.58        4.75      2.37 o 
   4  -6  10        2.76        2.63      3.55 o 
   5  -6  10        4.08        1.15      1.94 o 
   6  -6  10        0.01        0.72      3.52 o 
   7  -6  10        1.86        9.45      6.77 o 
 -12  -5  10        1.07        1.83      3.21 o 
 -11  -5  10        2.57        0.38      3.73 o 
 -10  -5  10        5.02       -1.91      1.91 o 
  -9  -5  10        1.86        1.36      4.00 o 
  -8  -5  10       39.19       28.97      4.26 o 
  -7  -5  10        7.31        8.68      2.24 o 
  -6  -5  10        1.18        1.88      1.05 o 
  -5  -5  10        7.33        5.19      1.46 o 
  -4  -5  10        2.13        1.22      1.32 o 
  -3  -5  10       60.59       70.13      7.34 o 
  -2  -5  10      337.67      347.07     13.64 o 
  -1  -5  10       66.04       65.16      5.83 o 
   0  -5  10       51.61       55.15      3.93 o 
   1  -5  10       74.46       70.71      5.65 o 
   2  -5  10       16.41       16.26      2.59 o 
   3  -5  10       16.11       14.14      3.97 o 
   4  -5  10        5.36        5.26      2.14 o 
   5  -5  10        0.10       -1.55      3.52 o 
   6  -5  10        0.08        0.68      3.09 o 
   7  -5  10        0.03        1.39      3.56 o 
 -13  -4  10        0.31        1.97      2.33 o 
 -12  -4  10        0.54       -1.66      4.08 o 
 -11  -4  10        1.46        1.91      2.50 o 
 -10  -4  10        0.30        0.85      2.07 o 
  -9  -4  10        1.09        2.95      2.58 o 
  -8  -4  10       87.76       85.39     13.47 o 
  -7  -4  10      140.89      149.01     16.84 o 
  -6  -4  10       43.58       46.59      3.96 o 
  -5  -4  10       21.44       21.49      2.71 o 
  -4  -4  10        5.80        1.27      1.01 o 
  -3  -4  10      100.68       99.94      6.50 o 
  -2  -4  10       18.14       20.11      2.85 o 
  -1  -4  10      115.36      126.50      6.50 o 
   0  -4  10      223.34      218.96      8.55 o 
   1  -4  10       12.72       17.95      2.52 o 
   2  -4  10       80.03       83.86      5.47 o 
   3  -4  10       12.10        5.29      2.27 o 
   4  -4  10        2.52        2.33      2.43 o 
   5  -4  10        0.00        2.58      1.85 o 
   6  -4  10        4.52        5.26      4.82 o 
   7  -4  10        0.88        1.31      2.41 o 
 -13  -3  10        5.71        2.90      2.67 o 
 -12  -3  10        0.08       -0.75      2.01 o 
 -11  -3  10        0.02        2.05      2.78 o 
 -10  -3  10        1.35       -1.71      1.71 o 
  -9  -3  10       31.59       32.26      5.95 o 
  -8  -3  10        6.93        6.67      3.76 o 
  -7  -3  10       21.18       14.32      5.41 o 
  -6  -3  10       37.36       30.77      7.34 o 
  -5  -3  10      173.62      185.69      8.51 o 
  -4  -3  10        0.15       -0.09      1.09 o 
  -3  -3  10       10.47        9.36      1.75 o 
  -2  -3  10        2.47        3.60      1.30 o 
  -1  -3  10       15.80       12.24      1.56 o 
   0  -3  10        0.08       -1.82      1.82 o 
   1  -3  10       64.07       65.38      4.26 o 
   2  -3  10       13.55       17.47      3.05 o 
   3  -3  10        0.30        1.81      1.97 o 
   4  -3  10        0.34       -1.82      1.82 o 
   5  -3  10       11.31       17.93      6.70 o 
   6  -3  10        0.24       -2.02      2.99 o 
   7  -3  10        0.39       -4.49      4.49 o 
 -13  -2  10        1.18        5.73      4.71 o 
 -12  -2  10        2.35        3.16      3.27 o 
 -11  -2  10        0.03       -4.85      4.85 o 
 -10  -2  10        0.00       -1.22      2.15 o 
  -9  -2  10       24.23       28.03      5.64 o 
  -8  -2  10       89.36       93.04      9.60 o 
  -7  -2  10        1.64        1.01      1.85 o 
  -6  -2  10       66.79       66.09      7.43 o 
  -5  -2  10       65.83       75.75      5.94 o 
  -4  -2  10        0.30        0.19      0.95 o 
  -3  -2  10      149.63      161.39      8.28 o 
  -2  -2  10        4.70        6.22      1.25 o 
  -1  -2  10        0.59       -0.24      0.96 o 
   0  -2  10        5.40        4.75      0.97 o 
   1  -2  10       66.03       51.85      5.00 o 
   2  -2  10       11.82        9.59      2.40 o 
   3  -2  10        7.19        4.66      3.36 o 
   4  -2  10        0.06        0.91      1.07 o 
   5  -2  10        0.03        1.52      2.48 o 
   6  -2  10        1.18       17.01     15.62 o 
   7  -2  10        0.47        3.18      3.84 o 
 -14  -1  10        0.10       -4.61      4.61 o 
 -13  -1  10        1.81        6.57      5.59 o 
 -12  -1  10        2.00        3.70      4.26 o 
 -11  -1  10        2.80        5.11      3.14 o 
 -10  -1  10       15.33       14.99      4.96 o 
  -9  -1  10       14.84       13.51      5.07 o 
  -8  -1  10      191.80      186.98     13.50 o 
  -7  -1  10       17.84       13.30      3.68 o 
  -6  -1  10       11.63       11.93      3.35 o 
  -5  -1  10        0.63       -0.20      1.11 o 
  -4  -1  10      106.71      113.42      6.20 o 
  -3  -1  10       46.03       51.21      3.73 o 
  -2  -1  10        8.84        7.09      1.39 o 
  -1  -1  10        0.86        0.40      0.65 o 
   0  -1  10       39.85       41.10      2.51 o 
   1  -1  10       19.17       19.15      3.12 o 
   2  -1  10        6.85        1.94      3.49 o 
   3  -1  10       11.51        9.32      2.24 o 
   4  -1  10        0.62        2.10      1.61 o 
   5  -1  10        1.68       -0.27      1.86 o 
   6  -1  10        8.59        6.17      5.92 o 
   7  -1  10        0.52        3.00      4.33 o 
 -14   0  10        2.18        4.08      5.12 o 
 -13   0  10        0.08        5.03      3.24 o 
 -12   0  10        1.51       -2.38      3.20 o 
 -11   0  10       13.25       10.56      3.87 o 
 -10   0  10        0.51       -0.52      1.83 o 
  -9   0  10       96.24       88.14      9.85 o 
  -8   0  10       27.18       18.28      4.76 o 
  -7   0  10        3.15        4.54      2.03 o 
  -6   0  10        0.02       -1.16      1.43 o 
  -5   0  10        0.42       -0.81      1.41 o 
  -4   0  10       12.91       13.54      2.50 o 
  -3   0  10        7.47       11.82      1.81 o 
  -2   0  10       19.23       22.95      2.70 o 
  -1   0  10        3.92        2.84      1.57 o 
   1   0  10      285.08      257.36     17.61 o 
   2   0  10        6.66        4.27      1.58 o 
   3   0  10        5.82        7.56      2.55 o 
   4   0  10        4.75        1.79      2.00 o 
   5   0  10        7.42       11.03      5.36 o 
   6   0  10        0.05       -2.42      2.42 o 
   7   0  10        3.51        1.47      3.93 o 
 -14   1  10        0.61        1.78      5.08 o 
 -13   1  10        1.38        8.20      7.96 o 
 -12   1  10        1.69        6.00      3.81 o 
 -11   1  10        7.77        3.67      2.82 o 
 -10   1  10        7.68       10.66      3.49 o 
  -9   1  10        2.74        0.47      2.51 o 
  -8   1  10       24.70       19.32      4.31 o 
  -7   1  10       57.85       57.63      8.45 o 
  -6   1  10        0.01       -0.30      1.70 o 
  -5   1  10        1.31       -0.33      1.38 o 
  -4   1  10        3.68        1.44      1.28 o 
  -3   1  10        3.81        4.51      1.24 o 
  -2   1  10       85.01       99.22      5.58 o 
  -1   1  10        3.20        1.99      1.39 o 
   0   1  10        8.59        4.66      0.90 o 
   1   1  10        0.07        0.96      0.88 o 
   2   1  10        1.39        3.02      3.97 o 
   3   1  10       27.22       21.74      5.27 o 
   4   1  10        0.69       -3.37      3.37 o 
   5   1  10        0.00       -0.86      2.61 o 
   6   1  10        2.72        0.01      2.54 o 
   7   1  10        1.46        1.14      3.07 o 
 -14   2  10        0.35        7.69      5.73 o 
 -13   2  10        1.99        1.20      4.12 o 
 -12   2  10        0.15        0.32      2.67 o 
 -11   2  10        0.94        2.99      5.45 o 
 -10   2  10        3.78        6.40      4.13 o 
  -9   2  10       44.74       54.39     11.22 o 
  -8   2  10       73.04       91.72     14.08 o 
  -7   2  10        6.56        5.98      2.82 o 
  -6   2  10      146.83      140.93      7.98 o 
  -5   2  10      396.00      356.18     15.69 o 
  -4   2  10       55.73       60.02      5.41 o 
  -3   2  10      126.77      133.43      6.76 o 
  -2   2  10      123.99      122.70      6.25 o 
  -1   2  10       12.93       10.03      2.24 o 
   0   2  10       88.34       74.17      6.31 o 
   1   2  10        4.02        4.52      2.06 o 
   2   2  10       59.16       70.23      9.17 o 
   3   2  10       32.09       35.88      6.98 o 
   4   2  10        0.46        4.69      3.01 o 
   5   2  10        0.31       -1.12      2.98 o 
   6   2  10        0.94       10.63      4.88 o 
 -14   3  10        0.11        5.37      4.17 o 
 -13   3  10        3.21       -3.45      3.81 o 
 -12   3  10        0.04        3.63      5.14 o 
 -11   3  10        2.60        5.40      5.85 o 
 -10   3  10        0.04       -2.35      3.40 o 
  -9   3  10        0.95       -0.52      2.24 o 
  -8   3  10       10.46        8.87      4.41 o 
  -7   3  10       21.20       21.36      6.36 o 
  -6   3  10      128.69      139.44     16.31 o 
  -5   3  10      210.77      218.79     19.60 o 
  -4   3  10       14.66       17.12      3.96 o 
  -3   3  10      663.26      655.72     17.48 o 
  -2   3  10      230.88      234.79     10.13 o 
  -1   3  10       65.66       57.43      5.69 o 
   0   3  10       18.45       12.86      4.30 o 
   1   3  10       16.23       12.76      2.47 o 
   2   3  10        1.04       -2.05      8.98 o 
   3   3  10       17.78       10.88      4.17 o 
   4   3  10       14.72       18.21      5.04 o 
   5   3  10       10.36       16.30      5.53 o 
   6   3  10        0.23        3.32      3.76 o 
 -13   4  10        2.43        4.16      4.49 o 
 -12   4  10        3.04        6.30      5.30 o 
 -11   4  10        1.14       -1.51      4.30 o 
 -10   4  10        0.67        2.91      4.12 o 
  -9   4  10        0.01       -5.15      5.15 o 
  -8   4  10       19.14       18.84      6.68 o 
  -7   4  10      143.62      147.95     17.89 o 
  -6   4  10      248.21      258.29     22.51 o 
  -5   4  10        2.01        0.47      2.42 o 
  -4   4  10      792.40      786.21     24.63 o 
  -3   4  10       33.06       38.21      5.07 o 
  -2   4  10        1.73        3.92      1.57 o 
  -1   4  10       62.50       61.56      4.19 o 
   0   4  10        9.48        6.66      1.87 o 
   1   4  10        3.02        5.97      2.31 o 
   2   4  10        0.04       -1.95      2.29 o 
   3   4  10        0.09        0.40      5.21 o 
   4   4  10        7.93       16.32      4.77 o 
   5   4  10        0.57        0.65      2.15 o 
 -13   5  10        0.34        5.91      4.89 o 
 -12   5  10        0.02        0.58      2.83 o 
 -11   5  10        6.50        0.81      2.44 o 
 -10   5  10        0.99       -3.99      3.99 o 
  -9   5  10        0.66       -5.56      5.56 o 
  -8   5  10       64.86       56.82     11.70 o 
  -7   5  10        0.14       -4.00      4.64 o 
  -6   5  10      203.64      217.05     21.70 o 
  -5   5  10       53.18       51.61     10.11 o 
  -4   5  10        2.07        5.56      3.28 o 
  -3   5  10       53.77       45.23      5.65 o 
  -2   5  10        0.35        0.40      1.15 o 
  -1   5  10        5.69        1.73      1.84 o 
   0   5  10       65.83       60.84      8.52 o 
   1   5  10        0.16       -2.33      3.73 o 
   2   5  10        7.62        8.32      3.55 o 
   3   5  10        0.35        3.42      2.46 o 
   4   5  10        0.36       -1.97      2.66 o 
   5   5  10        4.98        4.88      2.90 o 
 -13   6  10        6.53        8.23      6.69 o 
 -12   6  10        0.02       13.59      7.28 o 
 -11   6  10        4.76        8.03      6.05 o 
 -10   6  10       19.18       27.50      9.18 o 
  -9   6  10       10.65        6.96      4.63 o 
  -8   6  10       38.19       36.05      9.25 o 
  -7   6  10       32.91       37.99     10.06 o 
  -6   6  10       40.79       35.38      8.64 o 
  -5   6  10        4.25        1.17      2.22 o 
  -4   6  10       53.16       57.74     10.13 o 
  -3   6  10       11.43        8.26      4.00 o 
  -2   6  10        7.27        4.89      2.43 o 
  -1   6  10       30.91       36.74      5.67 o 
   0   6  10       69.66       80.35      7.94 o 
   1   6  10        0.41        1.55      9.97 o 
   2   6  10        5.36       11.16      5.08 o 
   3   6  10        1.03       -1.01      1.72 o 
   4   6  10        6.01        7.12      3.61 o 
 -12   7  10        8.74        4.87      3.75 o 
 -11   7  10        6.23        4.26      4.48 o 
 -10   7  10        0.46        1.83      3.65 o 
  -9   7  10       12.91       11.37      5.84 o 
  -8   7  10        6.39        3.35      4.35 o 
  -7   7  10        0.59        4.16      3.32 o 
  -6   7  10        0.08        0.32      3.24 o 
  -5   7  10       20.83       22.34      6.49 o 
  -4   7  10        1.08        0.82      1.94 o 
  -3   7  10        5.84        5.43      2.84 o 
  -2   7  10        4.32        5.81      2.66 o 
  -1   7  10        0.72        0.32      1.95 o 
   0   7  10       15.09       18.16      4.19 o 
   1   7  10        0.00        2.35      2.84 o 
   2   7  10        4.56        4.85      3.26 o 
   3   7  10        2.03        5.05      3.81 o 
 -11   8  10        0.44       -4.49      5.00 o 
 -10   8  10        0.18       -3.43      3.92 o 
  -9   8  10        2.97       -3.40      3.75 o 
  -8   8  10        0.41       -0.29      3.49 o 
  -7   8  10       29.20       34.87     10.50 o 
  -6   8  10       11.40       13.14      6.88 o 
  -5   8  10        2.62        2.31      3.81 o 
  -4   8  10       15.54       11.38      5.30 o 
  -3   8  10        8.61        6.64      3.57 o 
  -2   8  10        6.07        6.59      3.08 o 
  -1   8  10        5.35        2.36      4.12 o 
   0   8  10        1.64       -4.89      4.89 o 
   1   8  10        2.98        2.27      3.14 o 
   2   8  10        1.18        0.01      3.70 o 
 -11   9  10        2.18       33.53     14.58 o 
 -10   9  10        0.58        1.09      2.32 o 
  -9   9  10        3.31        8.44      5.84 o 
  -8   9  10        1.68        8.92      6.18 o 
  -7   9  10        0.14       -3.10      3.10 o 
  -6   9  10        8.39       16.81      7.66 o 
  -5   9  10        3.03       10.38      6.35 o 
  -4   9  10        8.30        6.77      4.05 o 
  -3   9  10        5.83        2.15      2.74 o 
  -2   9  10       18.06       16.38      8.74 o 
  -1   9  10        0.13       -0.43      1.29 o 
   0   9  10        0.11       -5.91      5.91 o 
   1   9  10       10.95       12.81      6.85 o 
  -9  10  10        0.44        8.07      4.15 o 
  -8  10  10        9.82       21.92      8.62 o 
  -7  10  10        3.75        1.77      3.23 o 
  -6  10  10        0.04       -3.62      3.64 o 
  -5  10  10        9.17       15.28      7.20 o 
  -4  10  10        3.93        1.72      2.65 o 
  -3  10  10        4.62        2.84      2.58 o 
  -2  10  10       33.61       56.22      8.95 o 
  -1  10  10        0.71       -3.36      4.65 o 
   0  10  10        1.22        7.79      5.81 o 
  -7  11  10        9.79       13.91      6.91 o 
  -6  11  10        1.40        0.46      5.27 o 
  -5  11  10        4.78        8.37      5.76 o 
  -4  11  10        0.02        2.15      2.98 o 
  -3  11  10       10.07       27.96      8.86 o 
  -5 -12  11        0.10       -0.74      4.46 o 
  -4 -12  11        3.13       -0.47      3.28 o 
  -3 -12  11        2.12        7.59      5.47 o 
  -2 -12  11        0.25       -0.93      4.17 o 
  -1 -12  11        0.00        3.31      3.69 o 
   0 -12  11        5.27       -2.29      2.29 o 
   1 -12  11        0.00       -0.47      3.63 o 
  -7 -11  11        0.08       -5.73      5.73 o 
  -6 -11  11        1.01       -1.51      2.75 o 
  -5 -11  11        0.36        3.24      4.00 o 
  -4 -11  11        2.00       -1.32      4.79 o 
  -3 -11  11        3.64       -1.84      4.80 o 
  -2 -11  11        0.38       -2.65      4.42 o 
  -1 -11  11       13.04       10.32      5.62 o 
   0 -11  11        3.45        8.73      5.66 o 
   1 -11  11       10.40       12.56      7.37 o 
   2 -11  11        0.34       -3.71      3.78 o 
   3 -11  11        0.38        1.64      2.41 o 
  -8 -10  11        0.35        1.66      2.83 o 
  -7 -10  11        0.00       -4.70      4.70 o 
  -6 -10  11        0.02       -4.59      4.67 o 
  -5 -10  11        0.58       -0.48      3.82 o 
  -4 -10  11        0.39       -0.77      4.17 o 
  -3 -10  11        2.27        1.88      3.27 o 
  -2 -10  11       13.59       10.96      4.85 o 
  -1 -10  11        0.05       -5.24      5.24 o 
   0 -10  11        2.70        2.56      4.55 o 
   1 -10  11        0.05       -1.91      2.21 o 
   2 -10  11        4.99        5.91      4.51 o 
   3 -10  11        0.20       -3.76      3.76 o 
   4 -10  11       11.48       10.80      6.14 o 
  -9  -9  11        0.04       -0.88      2.46 o 
  -8  -9  11        0.06       -1.50      4.37 o 
  -7  -9  11        4.33        5.70      5.62 o 
  -6  -9  11        5.12       10.10      5.73 o 
  -5  -9  11        4.16        6.25      5.29 o 
  -4  -9  11       17.08       26.42      8.14 o 
  -3  -9  11       24.34       24.64      7.67 o 
  -2  -9  11        2.70        0.65      3.65 o 
  -1  -9  11       13.54       14.53      5.98 o 
   0  -9  11        4.60        3.77      2.80 o 
   1  -9  11        0.91        4.40      3.70 o 
   2  -9  11        2.71        3.88      1.80 o 
   3  -9  11        1.13        5.18      4.32 o 
   4  -9  11        0.05        4.59      1.97 o 
   5  -9  11        0.06       -5.63      5.63 o 
 -10  -8  11        0.14        0.73      2.81 o 
  -9  -8  11        1.68        1.33      3.46 o 
  -8  -8  11        0.13       -2.77      2.77 o 
  -7  -8  11       11.15        9.04      5.39 o 
  -6  -8  11       16.87       21.74      7.38 o 
  -5  -8  11       10.33       10.83      5.31 o 
  -4  -8  11       17.52       22.18      8.33 o 
  -3  -8  11      103.85      124.58     16.69 o 
  -2  -8  11       22.11       13.93      5.26 o 
  -1  -8  11       42.27       40.72      9.85 o 
   0  -8  11        3.76        4.28      2.16 o 
   1  -8  11        0.46        1.91      1.42 o 
   2  -8  11        0.56        1.00      1.49 o 
   3  -8  11        2.94        1.61      2.03 o 
   4  -8  11        0.00        2.44      2.51 o 
   5  -8  11        2.82        0.38      2.35 o 
 -11  -7  11        0.16       23.65      9.11 o 
 -10  -7  11        0.97        3.95      3.33 o 
  -9  -7  11        1.03       -3.25      3.25 o 
  -8  -7  11        0.00       -2.21      2.21 o 
  -7  -7  11        1.59        2.01      3.89 o 
  -6  -7  11        0.03       -2.44      3.10 o 
  -5  -7  11        1.49       12.19      5.40 o 
  -4  -7  11      189.20      200.99     20.54 o 
  -3  -7  11        5.49        6.32      5.21 o 
  -2  -7  11       23.96       25.48      7.42 o 
  -1  -7  11        0.59        0.56      2.56 o 
   0  -7  11        5.51        3.72      2.09 o 
   1  -7  11        1.66       -0.54      2.05 o 
   2  -7  11        7.12       10.90      3.51 o 
   3  -7  11       22.37       20.85      4.68 o 
   4  -7  11        0.33       -0.84      1.76 o 
   5  -7  11        0.63        0.19      3.20 o 
   6  -7  11        4.09        2.16      3.66 o 
 -12  -6  11        1.22        4.25      4.38 o 
 -11  -6  11        0.29        2.87      5.29 o 
 -10  -6  11        2.32        2.91      4.14 o 
  -9  -6  11       15.42       10.23      4.71 o 
  -8  -6  11       19.65       21.23      3.98 o 
  -7  -6  11        3.78        3.95      1.75 o 
  -6  -6  11       49.78       63.01      7.08 o 
  -5  -6  11        0.43        0.08      1.30 o 
  -4  -6  11        7.84        8.04      2.94 o 
  -3  -6  11        3.70        1.51      1.83 o 
  -2  -6  11      207.28      238.76     15.08 o 
  -1  -6  11       64.23       53.47      9.91 o 
   0  -6  11       27.20       25.72      3.62 o 
   1  -6  11        3.84        3.04      1.73 o 
   2  -6  11       49.60       48.46      6.67 o 
   3  -6  11        2.30        0.74      3.20 o 
   4  -6  11        5.98        5.55      2.39 o 
   5  -6  11        3.92        7.13      5.25 o 
   6  -6  11        2.56        0.72      3.35 o 
 -12  -5  11        0.05       -2.40      2.40 o 
 -11  -5  11        2.72        4.82      4.25 o 
 -10  -5  11       23.57       23.20      7.73 o 
  -9  -5  11       12.22        8.93      2.72 o 
  -8  -5  11       11.46       12.62      3.12 o 
  -7  -5  11      127.88      114.88      7.54 o 
  -6  -5  11       14.32       13.29      2.40 o 
  -5  -5  11        0.19        0.65      0.77 o 
  -4  -5  11        0.93        0.91      1.05 o 
  -3  -5  11      118.93      117.49     10.16 o 
  -2  -5  11      147.81      147.85      9.15 o 
  -1  -5  11       34.36       28.72      4.02 o 
   0  -5  11      106.73      111.84      6.61 o 
   1  -5  11        7.11        9.09      3.08 o 
   2  -5  11        5.62        2.40      1.30 o 
   3  -5  11        0.39        0.16      1.81 o 
   4  -5  11        0.10       -1.57      1.57 o 
   5  -5  11        0.12       -2.61      2.61 o 
   6  -5  11        1.58        4.80      4.78 o 
 -12  -4  11        0.37        4.41      2.83 o 
 -11  -4  11        4.45        2.88      4.48 o 
 -10  -4  11        2.31        7.87      5.57 o 
  -9  -4  11        3.52        1.93      3.83 o 
  -8  -4  11       42.55       38.97      9.31 o 
  -7  -4  11        9.66       10.12      2.15 o 
  -6  -4  11        5.80        4.04      2.79 o 
  -5  -4  11       10.59        9.81      1.67 o 
  -4  -4  11       28.57       28.87      3.64 o 
  -3  -4  11        0.37       -0.35      1.21 o 
  -2  -4  11        0.25       -2.11      2.11 o 
  -1  -4  11      109.40      100.48      7.05 o 
   0  -4  11       47.47       54.25      4.37 o 
   1  -4  11        8.98        9.33      1.78 o 
   2  -4  11        0.15        0.39      1.58 o 
   3  -4  11       14.32       16.86      3.89 o 
   4  -4  11        6.38        7.46      2.77 o 
   5  -4  11        0.20        1.43      2.16 o 
   6  -4  11        0.21       -1.76      2.49 o 
 -13  -3  11        0.00        0.86      1.91 o 
 -12  -3  11        2.26        4.83      3.69 o 
 -11  -3  11        1.08        5.78      3.55 o 
 -10  -3  11        7.64        8.05      3.68 o 
  -9  -3  11       17.12       10.50      3.44 o 
  -8  -3  11        0.16       -2.29      2.80 o 
  -7  -3  11        0.94        1.27      2.44 o 
  -6  -3  11        0.47        3.95      1.65 o 
  -5  -3  11        8.59       10.97      2.20 o 
  -4  -3  11       10.02        9.61      2.15 o 
  -3  -3  11        9.08        8.94      2.46 o 
  -2  -3  11       29.02       23.31      3.37 o 
  -1  -3  11        2.40        0.72      1.12 o 
   0  -3  11        4.78        2.51      1.05 o 
   1  -3  11        3.44        4.41      1.56 o 
   2  -3  11        3.34        1.63      1.84 o 
   3  -3  11        0.24       -1.55      1.55 o 
   4  -3  11        1.51        1.42      2.13 o 
   5  -3  11        1.43        2.52      4.70 o 
   6  -3  11        5.40       10.19      7.47 o 
 -13  -2  11        0.05       -0.94      2.19 o 
 -12  -2  11        2.09        2.79      2.05 o 
 -11  -2  11        1.76        0.04      2.60 o 
 -10  -2  11        8.78        9.55      4.25 o 
  -9  -2  11        8.09        8.18      4.02 o 
  -8  -2  11       24.21       28.77      6.69 o 
  -7  -2  11       14.05       11.55      3.69 o 
  -6  -2  11        1.98        2.32      1.52 o 
  -5  -2  11       27.97       34.89      3.54 o 
  -4  -2  11       13.40       12.28      2.24 o 
  -3  -2  11      111.99      125.19      6.62 o 
  -2  -2  11       10.97        8.29      1.86 o 
  -1  -2  11        1.75        0.20      0.90 o 
   0  -2  11       10.20       10.76      1.33 o 
   1  -2  11        5.28        6.93      1.84 o 
   2  -2  11        3.21        7.57      2.20 o 
   3  -2  11        0.34        1.59      1.61 o 
   4  -2  11        0.98        1.50      2.36 o 
   5  -2  11        1.03        7.38      4.93 o 
   6  -2  11        3.72        3.52      5.31 o 
 -13  -1  11        1.04        2.58      4.16 o 
 -12  -1  11        1.68        1.97      6.21 o 
 -11  -1  11        0.14       -0.14      3.08 o 
 -10  -1  11        0.47        0.06      2.23 o 
  -9  -1  11        2.25        6.47      2.77 o 
  -8  -1  11       11.39       10.09      3.56 o 
  -7  -1  11        7.76        4.99      2.28 o 
  -6  -1  11        2.66        8.29      3.16 o 
  -5  -1  11        4.58        2.56      1.80 o 
  -4  -1  11        3.94        1.11      1.76 o 
  -3  -1  11        0.01        0.42      1.24 o 
  -2  -1  11       33.49       36.22      4.01 o 
  -1  -1  11        9.71       10.35      1.48 o 
   0  -1  11       79.01       75.86      6.16 o 
   1  -1  11        3.65        4.94      1.83 o 
   2  -1  11       53.91       56.53      5.66 o 
   3  -1  11        0.04        1.91      2.89 o 
   4  -1  11        2.83        5.89      2.88 o 
   5  -1  11        2.90       -5.83      5.83 o 
   6  -1  11        5.94       11.42      7.53 o 
 -13   0  11        1.98        4.75      4.55 o 
 -12   0  11        0.07       -0.90      2.43 o 
 -11   0  11        1.56        3.60      2.70 o 
 -10   0  11        6.81       10.29      3.77 o 
  -9   0  11        0.01        0.81      4.02 o 
  -8   0  11        1.14        0.74      1.73 o 
  -7   0  11        3.24        3.64      2.50 o 
  -6   0  11        1.78        0.24      4.34 o 
  -5   0  11        4.74        1.44      1.51 o 
  -4   0  11        0.62        0.22      1.65 o 
  -3   0  11       21.20       20.98      3.24 o 
  -2   0  11        1.89        0.44      1.38 o 
  -1   0  11        0.29        0.42      1.19 o 
   0   0  11       69.89      183.56     17.44 o 
   1   0  11       25.70       20.53      3.49 o 
   2   0  11        2.70        3.56      2.00 o 
   3   0  11       13.21       10.13      3.92 o 
   4   0  11        0.75        2.77      2.58 o 
   5   0  11        0.26        4.79      5.59 o 
   6   0  11        4.70        4.28      6.57 o 
 -13   1  11        0.28       -1.94      2.71 o 
 -12   1  11        1.03        6.37      6.23 o 
 -11   1  11        3.64        6.52      2.08 o 
 -10   1  11       14.76       18.89      5.24 o 
  -9   1  11       14.63       19.62      5.30 o 
  -8   1  11        2.36        7.08      3.10 o 
  -7   1  11       37.93       35.55      5.52 o 
  -6   1  11       60.91       45.27      6.57 o 
  -5   1  11        0.21       -2.26      2.26 o 
  -4   1  11        0.26       -1.54      1.96 o 
  -3   1  11        1.14        2.99      1.55 o 
  -2   1  11        0.35        0.54      0.81 o 
  -1   1  11        4.10        3.05      1.41 o 
   0   1  11       72.45       68.99      6.21 o 
   1   1  11       33.43       24.26      3.64 o 
   2   1  11        6.38        6.30      3.18 o 
   3   1  11        0.47       -0.94      1.82 o 
   4   1  11        1.49        8.93      4.69 o 
   5   1  11        6.89       15.04      6.52 o 
   6   1  11        3.19       11.36      6.60 o 
 -13   2  11        0.73       -0.31      3.28 o 
 -12   2  11        1.74       -4.70      4.70 o 
 -11   2  11        0.00       -4.12      4.43 o 
 -10   2  11        2.60        8.52      5.39 o 
  -9   2  11       84.47      148.93     19.56 o 
  -8   2  11        3.49        8.30      5.93 o 
  -7   2  11       33.27       35.88      6.25 o 
  -6   2  11      741.61      752.50     38.10 o 
  -5   2  11       16.28       22.18      3.89 o 
  -4   2  11        0.45        2.88      2.30 o 
  -3   2  11       57.14       60.36      5.61 o 
  -2   2  11       20.58       23.49      3.33 o 
  -1   2  11        2.75        2.43      0.74 o 
   0   2  11        1.72        2.03      2.47 o 
   1   2  11       52.87       41.34      5.85 o 
   2   2  11        0.00       -0.86      1.91 o 
   3   2  11        1.86        5.73      3.67 o 
   4   2  11       11.30       18.03      5.43 o 
   5   2  11        0.02       -0.86      1.91 o 
 -13   3  11        0.15       -3.22      4.64 o 
 -12   3  11        0.04        0.08      2.24 o 
 -11   3  11        2.24        8.55      5.94 o 
 -10   3  11       11.10       17.83      7.36 o 
  -9   3  11       31.45       29.63      9.26 o 
  -8   3  11       10.17        9.91      5.24 o 
  -7   3  11      378.61      421.29     30.38 o 
  -6   3  11        3.96        6.15      4.28 o 
  -5   3  11        5.29        6.16      2.48 o 
  -4   3  11      115.60      126.34     11.82 o 
  -3   3  11      109.95      121.38      9.89 o 
  -2   3  11       25.85       21.16      3.15 o 
  -1   3  11        0.10       -0.30      1.02 o 
   0   3  11        4.81        3.46      2.19 o 
   1   3  11        0.93        0.02      2.12 o 
   2   3  11       10.37       12.48      4.51 o 
   3   3  11        1.85       -2.05      2.42 o 
   4   3  11        0.20        2.73      2.45 o 
   5   3  11        0.01        1.26      1.98 o 
 -13   4  11        2.39        3.38      6.03 o 
 -12   4  11        1.73        2.87      2.32 o 
 -11   4  11        1.35        5.47      4.34 o 
 -10   4  11        0.24        2.33      3.56 o 
  -9   4  11        0.27       -5.14      5.14 o 
  -8   4  11       16.35       12.14      5.44 o 
  -7   4  11        2.26       -2.96      2.96 o 
  -6   4  11      163.93      183.70     19.39 o 
  -5   4  11       61.68       78.42     12.40 o 
  -4   4  11      127.57      141.71     15.31 o 
  -3   4  11       64.38       74.35      7.95 o 
  -2   4  11        4.39        2.35      1.88 o 
  -1   4  11       16.14       10.53      2.91 o 
   0   4  11       24.30       27.63      5.75 o 
   1   4  11        0.41        4.20      3.51 o 
   2   4  11        8.96        5.10      2.70 o 
   3   4  11        7.84       10.21      3.82 o 
   4   4  11        5.09        2.52      4.09 o 
 -13   5  11        4.73       11.23      6.70 o 
 -12   5  11        0.41        6.65      4.68 o 
 -11   5  11       18.08       14.29      6.91 o 
 -10   5  11       17.29       13.31      6.40 o 
  -9   5  11        1.26       -6.84      7.02 o 
  -8   5  11        5.66       -4.59      5.29 o 
  -7   5  11       15.29       20.60      5.85 o 
  -6   5  11        0.01        4.41      3.30 o 
  -5   5  11        0.02       -2.88      3.34 o 
  -4   5  11        0.56        1.59      2.05 o 
  -3   5  11        1.02        1.71      2.22 o 
  -2   5  11        1.01        2.26      4.74 o 
  -1   5  11        1.46        2.29      2.10 o 
   0   5  11        3.87        9.35      5.46 o 
   1   5  11        0.94       11.76      6.40 o 
   2   5  11        0.50       -3.02      4.13 o 
   3   5  11        0.09        1.60      4.33 o 
   4   5  11        0.04        1.28      2.32 o 
 -12   6  11        0.23        7.27      5.06 o 
 -11   6  11        7.30       13.77      7.94 o 
 -10   6  11        6.00       13.63      7.30 o 
  -9   6  11        1.01        1.15      3.17 o 
  -8   6  11        0.60       -2.90      3.13 o 
  -7   6  11        0.67        2.99      3.38 o 
  -6   6  11       29.69       28.46      8.22 o 
  -5   6  11        4.52       14.74      6.04 o 
  -4   6  11       20.50       22.21      6.67 o 
  -3   6  11        8.37        9.22      4.77 o 
  -2   6  11        0.86       -0.16      1.96 o 
  -1   6  11       25.46       28.86      4.96 o 
   0   6  11        3.15        0.76      3.77 o 
   1   6  11        5.25        8.12      5.30 o 
   2   6  11        0.19       -2.62      2.62 o 
   3   6  11        0.04        2.42      3.10 o 
 -12   7  11        0.50        3.28      6.03 o 
 -11   7  11        7.10       19.31      8.70 o 
 -10   7  11        1.04       -0.80      5.92 o 
  -9   7  11        1.08        5.07      4.93 o 
  -8   7  11       11.76       19.21      7.87 o 
  -7   7  11        1.48        0.95      2.10 o 
  -6   7  11        1.44       -0.94      2.91 o 
  -5   7  11       14.58       11.62      4.74 o 
  -4   7  11        0.05       -2.56      2.67 o 
  -3   7  11        1.11       -1.07      1.97 o 
  -2   7  11        3.28        7.39      2.88 o 
  -1   7  11       18.98       19.81      4.27 o 
   0   7  11        1.40        7.12      4.90 o 
   1   7  11        0.04        4.29      3.65 o 
   2   7  11        2.77       -2.06      5.66 o 
 -11   8  11        0.88       -2.04      2.90 o 
 -10   8  11        0.15        0.48      2.55 o 
  -9   8  11        0.54        3.00      4.04 o 
  -8   8  11        1.95        8.80      5.00 o 
  -7   8  11       15.09       26.40      8.75 o 
  -6   8  11       16.72       15.84      6.44 o 
  -5   8  11        0.17        1.93      2.69 o 
  -4   8  11        7.20        6.49      4.84 o 
  -3   8  11        0.00        2.37      2.74 o 
  -2   8  11        1.18       -2.31      2.31 o 
  -1   8  11        0.64        4.72      4.06 o 
   0   8  11        0.15        3.22      4.27 o 
   1   8  11        1.50       -5.19      5.19 o 
 -10   9  11        0.05       -2.57      4.24 o 
  -9   9  11        0.25       -5.95      5.95 o 
  -8   9  11       11.00       13.89      7.24 o 
  -7   9  11        2.88       -3.44      4.84 o 
  -6   9  11        0.38       11.65      6.77 o 
  -5   9  11       22.65       29.25      8.94 o 
  -4   9  11        2.74        3.30      4.22 o 
  -3   9  11        0.00        4.52      3.35 o 
  -2   9  11       12.29       18.26      5.07 o 
  -1   9  11       11.20       16.54      7.90 o 
   0   9  11       12.86        9.63      7.08 o 
  -8  10  11       10.63       16.50      7.37 o 
  -7  10  11       15.74       19.93      8.55 o 
  -6  10  11        9.79       11.98      6.15 o 
  -5  10  11        7.52        4.35      4.79 o 
  -4  10  11        0.02       -0.91      2.89 o 
  -3  10  11        0.37       -1.75      3.18 o 
  -2  10  11        8.00       12.49      8.01 o 
  -6 -11  12        0.12        6.32      4.10 o 
  -5 -11  12        0.33        0.50      2.37 o 
  -4 -11  12        0.07       -3.50      5.39 o 
  -3 -11  12        0.81        2.77      2.33 o 
  -2 -11  12        1.38        8.28      5.24 o 
  -1 -11  12        1.91       -0.74      2.32 o 
   0 -11  12        1.97       13.82      7.59 o 
   1 -11  12        2.28       -0.89      3.21 o 
  -8 -10  12        0.00        0.21      2.98 o 
  -7 -10  12        0.31       11.32      6.21 o 
  -6 -10  12        0.03        6.55      6.13 o 
  -5 -10  12        2.44        2.56      2.57 o 
  -4 -10  12        0.64        1.55      3.04 o 
  -3 -10  12        0.05       -0.77      3.07 o 
  -2 -10  12        2.18       -2.32      2.32 o 
  -1 -10  12        0.01       -2.10      2.10 o 
   0 -10  12        8.02       20.62      7.76 o 
   1 -10  12        3.44       -2.27      3.25 o 
   2 -10  12        0.19        1.53      4.50 o 
  -9  -9  12        0.01       -4.29      4.93 o 
  -8  -9  12        0.15        1.63      3.27 o 
  -7  -9  12        3.70        4.59      4.45 o 
  -6  -9  12        0.16       10.12      6.02 o 
  -5  -9  12        2.01       18.23      7.50 o 
  -4  -9  12        0.01       -1.84      3.78 o 
  -3  -9  12        8.40       12.83      6.41 o 
  -2  -9  12        9.59        7.00      4.36 o 
  -1  -9  12       14.07       12.39      6.03 o 
   0  -9  12        0.07        5.92      4.32 o 
   1  -9  12        0.00        0.01      2.40 o 
   2  -9  12        0.00        2.32      3.67 o 
   3  -9  12        0.57        5.88      5.43 o 
 -10  -8  12        0.03       -2.43      3.49 o 
  -9  -8  12        0.00       -3.66      4.15 o 
  -8  -8  12        0.04        5.31      4.67 o 
  -7  -8  12       37.92       43.10     10.52 o 
  -6  -8  12       10.31       25.13      8.59 o 
  -5  -8  12        3.31       19.16      7.70 o 
  -4  -8  12        1.81       15.38      7.24 o 
  -3  -8  12       75.17       86.50     14.26 o 
  -2  -8  12        0.07        2.35      3.39 o 
  -1  -8  12        1.66        0.98      2.48 o 
   0  -8  12        0.55        1.64      2.49 o 
   1  -8  12        0.00       -1.76      1.76 o 
   2  -8  12        1.92        7.97      3.16 o 
   3  -8  12        3.37        5.43      3.31 o 
   4  -8  12       19.48       37.10     12.94 o 
 -11  -7  12        0.07        1.33      3.97 o 
 -10  -7  12        0.17       -0.01      4.74 o 
  -9  -7  12        1.01        0.93      2.02 o 
  -8  -7  12        2.93        3.38      4.01 o 
  -7  -7  12       12.02       12.90      6.40 o 
  -6  -7  12       15.33       15.95      6.46 o 
  -5  -7  12        3.03       10.02      6.32 o 
  -4  -7  12      157.52      162.67     19.68 o 
  -3  -7  12       53.95       66.41     12.37 o 
  -2  -7  12       12.12       15.79      6.40 o 
  -1  -7  12       25.49       21.38      7.66 o 
   0  -7  12        1.06        1.54      1.76 o 
   1  -7  12        0.82       -1.48      2.43 o 
   2  -7  12        2.72        3.71      1.74 o 
   3  -7  12       13.49       16.02      4.36 o 
   4  -7  12        0.12        3.86      2.44 o 
   5  -7  12        1.91        5.27      4.91 o 
 -11  -6  12        0.46        1.14      2.29 o 
 -10  -6  12        8.23       16.54      7.24 o 
  -9  -6  12        0.24        1.62      3.20 o 
  -8  -6  12        0.09        2.34      1.05 o 
  -7  -6  12       27.47       26.43      5.11 o 
  -6  -6  12        9.98       13.60      3.75 o 
  -5  -6  12       76.68       93.84      9.49 o 
  -4  -6  12       33.80       43.00      6.86 o 
  -3  -6  12       62.03       62.90      8.02 o 
  -2  -6  12       18.33       12.99      4.79 o 
  -1  -6  12       21.64       28.91      7.65 o 
   0  -6  12        0.84        1.38      1.82 o 
   1  -6  12        0.09        2.48      1.31 o 
   2  -6  12        1.02       -1.47      4.85 o 
   3  -6  12        4.36       12.03      3.80 o 
   4  -6  12        0.67        4.27      2.65 o 
   5  -6  12        0.00       -0.98      2.53 o 
 -12  -5  12        0.02        4.44      2.95 o 
 -11  -5  12        9.12        7.33      4.04 o 
 -10  -5  12        1.65        0.69      3.42 o 
  -9  -5  12        3.66        3.66      4.04 o 
  -8  -5  12        0.22       -2.75      4.08 o 
  -7  -5  12        5.60        5.62      1.60 o 
  -6  -5  12        0.22        1.88      2.19 o 
  -5  -5  12        0.13       -0.75      1.14 o 
  -4  -5  12       27.85       27.19      3.74 o 
  -3  -5  12       35.10       37.57      6.19 o 
  -2  -5  12       75.83       79.46     10.31 o 
  -1  -5  12        0.20        0.01      1.21 o 
   0  -5  12       11.41       15.49      3.13 o 
   1  -5  12        0.37       -0.44      1.43 o 
   2  -5  12        1.73        4.97      2.61 o 
   3  -5  12        6.05       11.88      6.97 o 
   4  -5  12        3.92        8.93      5.51 o 
   5  -5  12        0.12        0.55      2.78 o 
 -12  -4  12        7.33        9.87      4.36 o 
 -11  -4  12        0.01       -0.16      4.27 o 
 -10  -4  12        6.45        6.17      2.62 o 
  -9  -4  12        0.00       -2.05      2.05 o 
  -8  -4  12        8.62        4.40      4.72 o 
  -7  -4  12       12.09        9.47      4.17 o 
  -6  -4  12        8.88        7.20      1.73 o 
  -5  -4  12        1.92        1.00      1.26 o 
  -4  -4  12        4.50        1.45      1.52 o 
  -3  -4  12       31.05       30.95      4.19 o 
  -2  -4  12       50.19       63.30      5.94 o 
  -1  -4  12        1.92       -1.27      1.27 o 
   0  -4  12        8.17       13.01      2.95 o 
   1  -4  12        3.32        3.31      1.46 o 
   2  -4  12       20.54       23.02      4.52 o 
   3  -4  12        0.91        0.60      2.83 o 
   4  -4  12        1.68        9.66      5.74 o 
   5  -4  12        1.24       -0.83      2.54 o 
 -12  -3  12        0.12       10.91      4.03 o 
 -11  -3  12        6.39        6.72      3.04 o 
 -10  -3  12        0.53        2.29      1.99 o 
  -9  -3  12       15.13       11.61      4.79 o 
  -8  -3  12        9.92        4.31      2.47 o 
  -7  -3  12        4.60        2.66      1.23 o 
  -6  -3  12        1.46        0.90      1.05 o 
  -5  -3  12       15.52       15.90      2.50 o 
  -4  -3  12        6.96        4.17      1.44 o 
  -3  -3  12        0.07        2.67      1.39 o 
  -2  -3  12       14.02       14.70      2.87 o 
  -1  -3  12        6.93        5.07      1.02 o 
   0  -3  12        0.53        1.46      1.02 o 
   1  -3  12        1.08        0.19      1.69 o 
   2  -3  12        0.38        0.81      1.64 o 
   3  -3  12        0.08        5.20      2.10 o 
   4  -3  12        0.10        0.96      2.52 o 
   5  -3  12        1.45        0.99      3.78 o 
 -13  -2  12        4.11       -0.34      2.24 o 
 -12  -2  12        0.03       -1.98      2.16 o 
 -11  -2  12        0.93        0.86      4.34 o 
 -10  -2  12        1.59        3.31      2.60 o 
  -9  -2  12       34.28       27.59      6.06 o 
  -8  -2  12       17.96       12.68      4.27 o 
  -7  -2  12       10.69       12.42      6.99 o 
  -6  -2  12        2.59        1.38      1.49 o 
  -5  -2  12        0.48       -0.52      1.25 o 
  -4  -2  12       12.07       14.77      2.83 o 
  -3  -2  12        9.75        9.50      2.18 o 
  -2  -2  12        0.02       -0.66      0.94 o 
  -1  -2  12       78.91       71.19      4.51 o 
   0  -2  12       26.44       26.41      3.01 o 
   1  -2  12       34.96       28.36      4.31 o 
   2  -2  12        3.91        7.01      2.36 o 
   3  -2  12        3.95        8.05      3.37 o 
   4  -2  12        0.05        0.90      4.09 o 
   5  -2  12        0.13       -2.40      3.36 o 
 -13  -1  12        0.17       -4.71      4.71 o 
 -12  -1  12        2.47        0.24      4.04 o 
 -11  -1  12        4.22        7.65      3.42 o 
 -10  -1  12        0.67        3.53      3.28 o 
  -9  -1  12        6.25        7.17      3.53 o 
  -8  -1  12       17.73       19.12      4.47 o 
  -7  -1  12        0.69       -1.30      3.36 o 
  -6  -1  12        0.11        0.28      3.49 o 
  -5  -1  12        0.80       -0.79      3.02 o 
  -4  -1  12       36.16       37.05      4.55 o 
  -3  -1  12       10.04       10.98      2.42 o 
  -2  -1  12       98.38       82.88      6.21 o 
  -1  -1  12       36.04       35.28      3.85 o 
   0  -1  12        3.65        1.21      1.82 o 
   1  -1  12       18.85       16.08      3.38 o 
   2  -1  12        3.90        5.63      2.07 o 
   3  -1  12        0.09        0.16      1.77 o 
   4  -1  12        0.15        0.01      3.25 o 
   5  -1  12        0.51        2.57      4.21 o 
 -13   0  12        6.73        4.14      6.17 o 
 -12   0  12        1.18       10.90      7.25 o 
 -11   0  12        7.57        7.34      3.19 o 
 -10   0  12        4.89        5.75      5.21 o 
  -9   0  12       13.82       24.58      5.32 o 
  -8   0  12        4.98        7.26      4.10 o 
  -7   0  12        0.42        3.09      2.39 o 
  -6   0  12        1.48        1.20      2.94 o 
  -5   0  12       63.77       63.88      8.98 o 
  -4   0  12        0.14        0.19      1.70 o 
  -3   0  12       77.60       75.09      7.56 o 
  -2   0  12        6.92        6.84      1.90 o 
  -1   0  12        2.88        3.42      1.21 o 
   0   0  12        8.45       65.91      6.50 o 
   1   0  12        1.05        1.17      1.53 o 
   2   0  12        0.97        2.94      2.73 o 
   3   0  12        6.37        5.44      2.99 o 
   4   0  12        1.10       -0.48      1.97 o 
   5   0  12        1.30        4.51      2.92 o 
 -13   1  12        1.18        1.71      4.77 o 
 -12   1  12        0.00       -3.66      3.66 o 
 -11   1  12       12.88       15.58      8.32 o 
 -10   1  12        0.18        3.57      7.44 o 
  -9   1  12      250.94      278.91     18.67 o 
  -8   1  12       29.64       28.65      6.12 o 
  -7   1  12       83.63       72.04      7.25 o 
  -6   1  12       46.68       44.34      6.60 o 
  -5   1  12      364.47      370.84     28.40 o 
  -4   1  12        6.33        5.11      1.87 o 
  -3   1  12       25.31       22.52      3.50 o 
  -2   1  12       32.13       31.19      3.80 o 
  -1   1  12       28.48       22.80      2.55 o 
   0   1  12       15.25       15.93      3.29 o 
   1   1  12        3.21        1.52      2.47 o 
   2   1  12       12.69       12.66      4.10 o 
   3   1  12        0.42       -0.63      3.08 o 
   4   1  12        0.05        0.98      3.15 o 
   5   1  12        2.91        1.57      3.25 o 
 -13   2  12        1.38       -0.49      2.34 o 
 -12   2  12        2.91        7.01      5.24 o 
 -11   2  12        1.49       -0.21      3.47 o 
 -10   2  12       37.51       45.02     11.31 o 
  -9   2  12       81.82       84.10     14.90 o 
  -8   2  12        6.41        9.43      5.43 o 
  -7   2  12       61.08       73.03      9.32 o 
  -6   2  12      135.13      135.93     12.15 o 
  -5   2  12      402.54      418.62     28.17 o 
  -4   2  12       66.79       77.74      6.90 o 
  -3   2  12        6.16        9.32      2.33 o 
  -2   2  12        0.73        0.98      1.25 o 
  -1   2  12        3.04        2.24      0.86 o 
   0   2  12       15.37        9.51      4.36 o 
   1   2  12        1.94        4.48      3.90 o 
   2   2  12        0.37       -2.37      2.54 o 
   3   2  12        0.00       -2.18      5.36 o 
   4   2  12        2.11       11.19      4.68 o 
 -13   3  12        0.08        1.45      3.00 o 
 -12   3  12        0.95        6.17      3.96 o 
 -11   3  12        4.52        5.91      4.98 o 
 -10   3  12       10.50       11.10      6.16 o 
  -9   3  12       11.03       19.63      7.39 o 
  -8   3  12       21.15       31.69      9.58 o 
  -7   3  12      307.44      338.03     28.22 o 
  -6   3  12        5.09        9.17      4.91 o 
  -5   3  12       31.47       30.85      7.17 o 
  -4   3  12        3.25        7.98      3.91 o 
  -3   3  12        2.44       16.71      3.96 o 
  -2   3  12        4.23        5.21      1.69 o 
  -1   3  12        0.00       -1.55      1.61 o 
   0   3  12       13.53       20.04      7.21 o 
   1   3  12        0.17        0.41      1.72 o 
   2   3  12        0.46       -2.48      3.12 o 
   3   3  12        0.00        1.30      1.65 o 
   4   3  12        1.73       -2.90      2.90 o 
 -13   4  12        0.28        1.15      2.98 o 
 -12   4  12        0.03        5.40      5.39 o 
 -11   4  12        4.34        7.83      5.48 o 
 -10   4  12        2.22       -4.78      4.78 o 
  -9   4  12       26.72       31.72      9.34 o 
  -8   4  12        3.45       -1.28      4.54 o 
  -7   4  12        0.01       -5.69      5.69 o 
  -6   4  12       68.95       69.12     12.41 o 
  -5   4  12        0.89        3.11      3.38 o 
  -4   4  12        0.96       -0.32      1.63 o 
  -3   4  12        0.51        1.55      2.55 o 
  -2   4  12        2.58        1.47      1.86 o 
  -1   4  12       11.11       19.54      6.92 o 
   0   4  12        9.24       31.47      9.10 o 
   1   4  12        0.05        0.61      2.77 o 
   2   4  12        1.49        5.69      5.55 o 
   3   4  12        0.23        0.81      2.75 o 
 -12   5  12        1.59        5.30      4.68 o 
 -11   5  12       13.32       21.29      7.97 o 
 -10   5  12        8.63        8.76      6.29 o 
  -9   5  12        6.70        6.13      2.26 o 
  -8   5  12        0.05       -1.78      5.19 o 
  -7   5  12       11.04       15.71      6.75 o 
  -6   5  12        0.02        3.67      4.57 o 
  -5   5  12       34.34       24.29      7.11 o 
  -4   5  12       11.83       15.16      5.94 o 
  -3   5  12       10.72       12.53      3.56 o 
  -2   5  12        0.20        1.04      1.58 o 
  -1   5  12        6.99        2.80      3.09 o 
   0   5  12       11.44        9.34      5.55 o 
   1   5  12        0.31       -0.01      4.01 o 
   2   5  12        1.97        5.86      5.39 o 
   3   5  12        0.08       -4.49      4.67 o 
 -12   6  12        1.84        3.19      3.45 o 
 -11   6  12        2.77        4.41      4.81 o 
 -10   6  12       20.18       37.05     11.31 o 
  -9   6  12        3.24       14.20      6.41 o 
  -8   6  12        2.95        1.98      2.25 o 
  -7   6  12        0.13        0.07      2.98 o 
  -6   6  12        0.00        0.25      3.19 o 
  -5   6  12        7.37        3.08      3.78 o 
  -4   6  12        9.75       16.92      5.81 o 
  -3   6  12        8.09       12.15      4.13 o 
  -2   6  12        2.18        1.60      1.72 o 
  -1   6  12        8.27        1.20      2.81 o 
   0   6  12        3.05       14.84      6.81 o 
   1   6  12        0.03        0.33      2.03 o 
   2   6  12        1.33        7.93      3.71 o 
 -11   7  12        3.44        4.24      4.88 o 
 -10   7  12        0.69        5.59      4.69 o 
  -9   7  12        5.70        3.35      4.65 o 
  -8   7  12        4.76        8.59      5.56 o 
  -7   7  12        0.42        7.42      4.94 o 
  -6   7  12        0.46        3.52      3.78 o 
  -5   7  12        5.42        3.65      2.90 o 
  -4   7  12        0.02        0.25      2.48 o 
  -3   7  12        3.45        8.47      3.64 o 
  -2   7  12        2.72        4.90      3.79 o 
  -1   7  12       13.74        9.86      5.46 o 
   0   7  12        0.02        3.24      2.73 o 
   1   7  12        8.70        7.25      5.29 o 
 -10   8  12        1.35       -1.87      4.35 o 
  -9   8  12        0.63        5.27      6.11 o 
  -8   8  12       26.78       38.28     11.40 o 
  -7   8  12       33.20       38.04     11.35 o 
  -6   8  12        3.10        3.71      2.36 o 
  -5   8  12        0.30        3.45      2.75 o 
  -4   8  12        2.88        3.49      2.86 o 
  -3   8  12        6.46        8.30      3.35 o 
  -2   8  12        5.05        1.59      4.15 o 
  -1   8  12        3.88       -4.24      4.24 o 
  -8   9  12        0.36        7.54      5.16 o 
  -7   9  12        7.02       14.29      7.76 o 
  -6   9  12        1.01       14.67      7.03 o 
  -5   9  12       13.14       14.20      7.31 o 
  -4   9  12        2.62        2.32      3.38 o 
  -3   9  12        0.97       17.33      8.02 o 
  -2   9  12        0.20        0.66      3.46 o 
  -4 -11  13        0.19       -4.26      4.26 o 
  -3 -11  13        0.33        5.49      4.85 o 
  -2 -11  13        0.20       -2.38      2.38 o 
  -1 -11  13        1.36       10.27      6.67 o 
  -7 -10  13        4.29        6.04      2.85 o 
  -6 -10  13        4.41       10.23      7.94 o 
  -5 -10  13        3.04        6.74      5.63 o 
  -4 -10  13        1.29        2.42      4.12 o 
  -3 -10  13        0.25       -1.68      2.79 o 
  -2 -10  13        0.08        1.16      2.29 o 
  -1 -10  13        0.22        0.05      3.91 o 
   0 -10  13        0.35        5.71      4.37 o 
   1 -10  13        1.61        4.25      3.88 o 
  -8  -9  13        1.94       -0.91      3.59 o 
  -7  -9  13        6.07       11.37      6.93 o 
  -6  -9  13       90.99      121.47     18.57 o 
  -5  -9  13        0.45        3.19      4.26 o 
  -4  -9  13        0.92        0.32      3.95 o 
  -3  -9  13        0.04        3.05      3.84 o 
  -2  -9  13        0.05        3.64      3.02 o 
  -1  -9  13        0.16       -0.66      3.30 o 
   0  -9  13        0.73        0.04      1.89 o 
   1  -9  13        5.26        0.64      2.74 o 
   2  -9  13        7.75        7.18      4.42 o 
  -9  -8  13        0.04       34.61     10.55 o 
  -8  -8  13        1.31        1.81      5.24 o 
  -7  -8  13       41.42       51.84     12.75 o 
  -6  -8  13       41.73       71.49     14.00 o 
  -5  -8  13        4.39        0.72      3.86 o 
  -4  -8  13        8.68       29.98      9.50 o 
  -3  -8  13        3.21        8.21      6.46 o 
  -2  -8  13        1.26        5.52      5.01 o 
  -1  -8  13        0.05        9.95      5.36 o 
   0  -8  13        0.04        1.63      2.68 o 
   1  -8  13        1.01        0.13      2.67 o 
   2  -8  13        1.94        0.69      2.85 o 
   3  -8  13        6.89       12.63      6.20 o 
 -10  -7  13        1.76        7.35      3.34 o 
  -9  -7  13        0.43       -3.06      3.69 o 
  -8  -7  13        7.56        4.26      3.69 o 
  -7  -7  13        3.02        6.55      4.43 o 
  -6  -7  13        0.01        4.09      3.58 o 
  -5  -7  13       38.53       48.18     11.59 o 
  -4  -7  13        8.07        7.99      4.92 o 
  -3  -7  13        1.80       -3.47      3.47 o 
  -2  -7  13        1.44        1.61      3.56 o 
  -1  -7  13        5.84       12.19      5.56 o 
   0  -7  13        0.97       11.71      5.94 o 
   1  -7  13        0.28        0.27      1.91 o 
   2  -7  13        0.12       -1.78      1.78 o 
   3  -7  13        2.48        7.05      3.24 o 
 -11  -6  13        2.78        6.57      4.49 o 
 -10  -6  13        1.91       -5.68      6.78 o 
  -9  -6  13        7.30        7.91      6.43 o 
  -8  -6  13        1.57        3.90      2.37 o 
  -7  -6  13       15.79       25.31      5.22 o 
  -6  -6  13       31.99       40.32      6.50 o 
  -5  -6  13        0.00       -0.70      1.40 o 
  -4  -6  13       24.84       25.03      6.51 o 
  -3  -6  13       10.59        1.01      2.40 o 
  -2  -6  13        0.07       -0.18      1.84 o 
  -1  -6  13        5.51        8.91      5.02 o 
   0  -6  13        2.52        0.40      2.01 o 
   1  -6  13        2.24        1.60      1.48 o 
   2  -6  13        0.84        1.33      1.91 o 
   3  -6  13        0.23        7.90      3.41 o 
   4  -6  13       10.04       12.38      6.56 o 
 -11  -5  13       10.56        8.38      2.58 o 
 -10  -5  13        5.41        6.95      3.56 o 
  -9  -5  13        0.01       -2.31      3.39 o 
  -8  -5  13        2.73        0.44      1.62 o 
  -7  -5  13       10.06        9.94      2.70 o 
  -6  -5  13        0.07       -2.45      2.45 o 
  -5  -5  13        1.49       -0.84      2.05 o 
  -4  -5  13       41.43       52.03      7.53 o 
  -3  -5  13        0.99        2.18      1.97 o 
  -2  -5  13        3.63        1.21      1.79 o 
  -1  -5  13        0.59        1.96      3.14 o 
   0  -5  13        1.40       -1.33      2.01 o 
   1  -5  13        4.31        5.58      2.49 o 
   2  -5  13        0.47        0.17      1.29 o 
   3  -5  13        0.19        1.05      2.68 o 
   4  -5  13        0.22       -5.04      5.04 o 
 -12  -4  13        6.30        7.19      3.76 o 
 -11  -4  13        0.73       -1.53      3.66 o 
 -10  -4  13        0.83       -2.73      2.73 o 
  -9  -4  13        0.00       -0.69      3.37 o 
  -8  -4  13        1.28       -0.09      2.23 o 
  -7  -4  13        5.25        6.87      2.37 o 
  -6  -4  13        0.87       -0.69      1.67 o 
  -5  -4  13        0.09       -0.11      1.65 o 
  -4  -4  13        5.96        2.50      2.34 o 
  -3  -4  13        9.52       13.07      3.92 o 
  -2  -4  13        0.63       -0.18      1.87 o 
  -1  -4  13       11.04       19.46      3.35 o 
   0  -4  13        0.21        0.29      1.69 o 
   1  -4  13        1.49        2.02      1.78 o 
   2  -4  13        1.62        1.77      1.18 o 
   3  -4  13        3.16        4.24      4.86 o 
   4  -4  13        1.81        0.97      4.13 o 
 -12  -3  13        0.08        0.19      1.91 o 
 -11  -3  13        0.27        1.86      1.61 o 
 -10  -3  13        0.23        3.99      2.96 o 
  -9  -3  13        0.31       -0.16      1.87 o 
  -8  -3  13        7.14        0.60      2.62 o 
  -7  -3  13        0.00        0.99      2.14 o 
  -6  -3  13        1.38        1.13      2.85 o 
  -5  -3  13        0.24       -0.78      1.59 o 
  -4  -3  13       44.66       37.04      4.05 o 
  -3  -3  13        0.49       -0.84      1.60 o 
  -2  -3  13       30.23       37.20      5.17 o 
  -1  -3  13        0.84        3.11      1.18 o 
   0  -3  13        4.44        8.70      2.36 o 
   1  -3  13        5.17        6.81      2.10 o 
   2  -3  13        2.02        4.17      1.94 o 
   3  -3  13        0.25        2.40      3.14 o 
   4  -3  13        4.99        4.02      4.21 o 
 -12  -2  13        0.24        0.73      2.32 o 
 -11  -2  13        0.03       -0.23      3.19 o 
 -10  -2  13        0.00       -1.96      2.02 o 
  -9  -2  13        5.78        2.39      2.08 o 
  -8  -2  13        0.22       -4.40      4.40 o 
  -7  -2  13       10.37       11.26      2.86 o 
  -6  -2  13        0.20       -0.03      1.62 o 
  -5  -2  13       32.93       31.65      4.39 o 
  -4  -2  13        1.93        2.47      1.71 o 
  -3  -2  13       15.18       20.88      3.00 o 
  -2  -2  13        1.65        1.04      1.17 o 
  -1  -2  13       15.74       13.94      2.52 o 
   0  -2  13        3.09        2.63      3.10 o 
   1  -2  13        2.44        1.41      1.40 o 
   2  -2  13        2.29        6.88      2.84 o 
   3  -2  13        2.67        1.76      2.33 o 
   4  -2  13        0.25       94.01     16.80 o 
 -13  -1  13        1.47       -0.74      6.60 o 
 -12  -1  13        1.29        0.84      1.93 o 
 -11  -1  13        4.06        7.27      4.83 o 
 -10  -1  13        4.67       13.55      6.54 o 
  -9  -1  13       14.30       18.69      4.87 o 
  -8  -1  13        4.11        0.29      2.74 o 
  -7  -1  13        0.18       -1.89      2.89 o 
  -6  -1  13        1.40       -1.32      1.69 o 
  -5  -1  13        0.32       -1.59      1.59 o 
  -4  -1  13        3.11        1.75      1.57 o 
  -3  -1  13       69.90       74.12      6.49 o 
  -2  -1  13       12.40        8.05      2.58 o 
  -1  -1  13        4.64        2.78      1.05 o 
   0  -1  13        5.60        6.42      2.78 o 
   1  -1  13        0.74        2.15      1.58 o 
   2  -1  13        2.94        2.71      2.59 o 
   3  -1  13        0.61       -2.59      2.59 o 
   4  -1  13        0.15        0.01      5.37 o 
 -13   0  13        0.02       10.73      7.37 o 
 -12   0  13       18.73       32.91      7.76 o 
 -11   0  13       29.46       27.69      6.62 o 
 -10   0  13        0.91        8.77      3.82 o 
  -9   0  13       43.67       48.98      8.05 o 
  -8   0  13      133.67      156.20     13.80 o 
  -7   0  13       15.84       30.99      8.01 o 
  -6   0  13        5.47        6.64      2.85 o 
  -5   0  13        2.32        0.93      1.81 o 
  -4   0  13       31.98       33.45      4.53 o 
  -3   0  13       42.34       48.51      5.24 o 
  -2   0  13       12.94       10.55      2.66 o 
  -1   0  13        5.99        5.33      1.77 o 
   0   0  13        0.54       34.63      5.74 o 
   1   0  13       10.38        6.77      3.06 o 
   2   0  13        0.15        1.71      6.93 o 
   3   0  13        1.36        0.55      5.32 o 
   4   0  13        0.39        3.84      4.17 o 
 -13   1  13        3.31       15.68      7.92 o 
 -12   1  13       11.87       18.02      8.17 o 
 -11   1  13        0.11       -2.86      3.86 o 
 -10   1  13        4.11        9.90      3.98 o 
  -9   1  13      110.05      129.77     13.22 o 
  -8   1  13        1.71        3.41      2.73 o 
  -7   1  13       14.65       15.85      4.55 o 
  -6   1  13       33.03       30.79      5.50 o 
  -5   1  13        0.14       -0.11      1.40 o 
  -4   1  13       67.90       80.46      7.17 o 
  -3   1  13        1.61        3.48      1.83 o 
  -2   1  13        1.26        0.80      1.23 o 
  -1   1  13        0.26       -1.48      1.48 o 
   0   1  13        0.00        1.22      1.92 o 
   1   1  13        0.68       -0.82      2.16 o 
   2   1  13        0.32       -2.43      2.55 o 
   3   1  13        1.99        1.66      2.51 o 
   4   1  13        1.73       -0.90      6.31 o 
 -12   2  13        0.40        4.03      6.04 o 
 -11   2  13       12.89       20.09      7.88 o 
 -10   2  13       78.04       86.00     16.28 o 
  -9   2  13       18.06       22.12      8.11 o 
  -8   2  13        1.44        3.57      3.73 o 
  -7   2  13        0.38       -1.90      3.53 o 
  -6   2  13       62.50       70.08      8.82 o 
  -5   2  13       10.62       15.06      4.25 o 
  -4   2  13        4.38        5.14      1.96 o 
  -3   2  13        0.00       -0.96      1.78 o 
  -2   2  13        0.66        0.90      0.94 o 
  -1   2  13        5.60        5.54      3.63 o 
   0   2  13        4.01        1.58      2.03 o 
   1   2  13        0.00        0.44      2.06 o 
   2   2  13        0.01        0.42      2.71 o 
   3   2  13        0.01        0.61      1.95 o 
 -12   3  13        0.59        5.65      4.88 o 
 -11   3  13        0.15        4.67      3.85 o 
 -10   3  13        0.33        3.00      3.22 o 
  -9   3  13       46.50       63.46     13.28 o 
  -8   3  13        0.75        1.99      3.08 o 
  -7   3  13        0.06        0.68      2.15 o 
  -6   3  13       19.01       17.77      6.07 o 
  -5   3  13       27.80       31.92      8.04 o 
  -4   3  13        0.10        7.89      3.28 o 
  -3   3  13        8.21        6.70      2.93 o 
  -2   3  13        0.23        4.97      3.85 o 
  -1   3  13        0.11       -4.79      5.33 o 
   0   3  13        0.50       -3.09      3.44 o 
   1   3  13        0.10        0.84      1.97 o 
   2   3  13        5.08        8.57      4.80 o 
   3   3  13        2.92        4.63      4.70 o 
 -12   4  13        0.00        4.67      6.21 o 
 -11   4  13        0.41       -5.21      5.21 o 
 -10   4  13        0.37       -4.47      5.87 o 
  -9   4  13        5.53        0.46      5.18 o 
  -8   4  13        6.88       -1.85      3.29 o 
  -7   4  13        1.29       -3.89      4.57 o 
  -6   4  13       10.00        7.42      3.88 o 
  -5   4  13        1.37        0.72      2.47 o 
  -4   4  13        0.20        1.43      7.27 o 
  -3   4  13       14.41        8.23      5.15 o 
  -2   4  13        1.38        0.72      3.36 o 
  -1   4  13        0.17        4.33      4.07 o 
   0   4  13        0.06        5.02      3.85 o 
   1   4  13        2.31       -1.58      3.98 o 
   2   4  13        4.01        3.87      2.14 o 
 -12   5  13        1.85       -4.89      4.89 o 
 -11   5  13        0.61       -2.53      3.10 o 
 -10   5  13        0.03       -2.28      2.28 o 
  -9   5  13        0.10       -0.28      2.24 o 
  -8   5  13        0.36       -0.09      2.61 o 
  -7   5  13        2.45        5.07      3.64 o 
  -6   5  13        1.42       -1.33      2.77 o 
  -5   5  13        2.77        3.97      2.72 o 
  -4   5  13        5.47        8.57      4.13 o 
  -3   5  13        0.23        2.73      2.82 o 
  -2   5  13        1.16       -3.64      4.12 o 
  -1   5  13       15.77       31.53      9.55 o 
   0   5  13       22.01       19.01      8.48 o 
   1   5  13        5.53        7.53      4.13 o 
 -11   6  13        0.09       -6.10      6.10 o 
 -10   6  13        2.14        6.78      6.42 o 
  -9   6  13        1.61        0.81      2.73 o 
  -8   6  13        1.53       -1.42      5.24 o 
  -7   6  13        0.48        2.08      1.87 o 
  -6   6  13       10.22       19.18      7.44 o 
  -5   6  13        0.88        0.42      2.19 o 
  -4   6  13        1.48        1.91      5.22 o 
  -3   6  13        7.73        7.48      5.19 o 
  -2   6  13        0.13        1.31      4.45 o 
  -1   6  13        2.72        5.70      3.10 o 
   0   6  13        6.06        8.43      5.40 o 
 -10   7  13        3.56        8.91      5.34 o 
  -9   7  13        0.42       -3.38      3.64 o 
  -8   7  13        0.86        0.74      4.08 o 
  -7   7  13       39.17       56.15     12.88 o 
  -6   7  13        0.11        2.85      1.99 o 
  -5   7  13        1.14        1.27      2.70 o 
  -4   7  13        0.00       -1.00      1.79 o 
  -3   7  13        0.03        1.24      2.47 o 
  -2   7  13       15.36       19.86      8.03 o 
  -1   7  13        0.06       -2.57      5.18 o 
  -9   8  13        0.54        2.54      2.71 o 
  -8   8  13        6.91       13.41      7.44 o 
  -7   8  13        3.68       12.38      6.94 o 
  -6   8  13        0.12        1.06      3.46 o 
  -5   8  13        0.89        3.57      3.53 o 
  -4   8  13        6.68        7.11      6.57 o 
  -3   8  13        9.04       18.59      7.75 o 
  -5 -10  14        2.28        0.44      4.18 o 
  -4 -10  14        0.30        7.36      5.91 o 
  -3 -10  14        0.09       -2.21      2.41 o 
  -2 -10  14        0.01        1.14      2.54 o 
  -7  -9  14        6.29       15.39      7.39 o 
  -6  -9  14       24.35       36.52     10.79 o 
  -5  -9  14       11.64       13.07      7.54 o 
  -4  -9  14        0.10        2.54      4.05 o 
  -3  -9  14        0.11        4.65      3.65 o 
  -2  -9  14        1.56       -0.86      1.86 o 
  -1  -9  14        2.69        6.61      5.35 o 
   0  -9  14       12.47       24.85      9.43 o 
  -8  -8  14        5.63       11.90      7.40 o 
  -7  -8  14       10.78       22.21      9.59 o 
  -6  -8  14        6.72        9.34      6.61 o 
  -5  -8  14        1.64        1.03      3.01 o 
  -4  -8  14        0.17       -5.46      5.46 o 
  -3  -8  14        0.00        1.29      4.17 o 
  -2  -8  14        0.17       -4.27      4.27 o 
  -1  -8  14        0.85        1.18      2.88 o 
   0  -8  14        0.06       -4.05      4.05 o 
   1  -8  14        0.52        4.82      3.34 o 
  -9  -7  14        0.65       -2.16      3.00 o 
  -8  -7  14        1.96        1.65      2.75 o 
  -7  -7  14        8.61       18.53      7.84 o 
  -6  -7  14       18.94       25.61      5.64 o 
  -5  -7  14       16.43       17.37      7.08 o 
  -4  -7  14        0.89       -2.72      3.16 o 
  -3  -7  14        0.03       -2.85      3.08 o 
  -2  -7  14        2.12       -0.53      2.36 o 
  -1  -7  14       10.01       10.87      5.54 o 
   0  -7  14        0.82       -4.19      4.19 o 
   1  -7  14        4.57        7.38      4.90 o 
   2  -7  14        0.19       -1.25      2.90 o 
 -10  -6  14        0.00       -1.33      3.13 o 
  -9  -6  14        0.20        1.40      4.72 o 
  -8  -6  14        1.66       -1.19      4.98 o 
  -7  -6  14        6.50        3.00      1.86 o 
  -6  -6  14        4.78        9.64      3.50 o 
  -5  -6  14        2.97        2.35      2.24 o 
  -4  -6  14        1.03       -1.94      2.83 o 
  -3  -6  14        3.03        0.34      2.92 o 
  -2  -6  14        2.10       -0.23      2.21 o 
  -1  -6  14        2.47        7.72      3.36 o 
   0  -6  14        1.29        1.32      2.53 o 
   1  -6  14        3.23        0.70      3.29 o 
   2  -6  14        0.60        2.66      1.80 o 
 -11  -5  14        2.86        2.59      2.58 o 
 -10  -5  14        0.03        0.71      6.35 o 
  -9  -5  14        0.08        2.63      2.18 o 
  -8  -5  14        0.73        2.45      2.01 o 
  -7  -5  14        2.50       -0.79      4.08 o 
  -6  -5  14        0.26       -3.00      3.00 o 
  -5  -5  14        5.35        2.84      1.86 o 
  -4  -5  14        0.79        0.43      2.13 o 
  -3  -5  14        1.06       -0.85      2.14 o 
  -2  -5  14        2.08        2.38      1.48 o 
  -1  -5  14        0.21       -3.23      3.23 o 
   0  -5  14        0.00        2.22      5.22 o 
   1  -5  14        0.39       -2.31      3.23 o 
   2  -5  14        0.58       -5.27      5.27 o 
   3  -5  14        0.67       -0.80      2.54 o 
 -11  -4  14        0.28        0.50      5.12 o 
 -10  -4  14        0.11        3.32      2.55 o 
  -9  -4  14        0.02       -0.13      2.25 o 
  -8  -4  14        0.68        4.90      2.46 o 
  -7  -4  14        6.18        1.63      1.60 o 
  -6  -4  14        0.93        0.26      1.26 o 
  -5  -4  14        0.20        0.92      1.50 o 
  -4  -4  14        3.77        0.63      1.82 o 
  -3  -4  14        2.47        2.86      1.89 o 
  -2  -4  14       17.34       18.30      3.39 o 
  -1  -4  14        2.59        2.14      6.55 o 
   0  -4  14        1.02        2.81      2.42 o 
   1  -4  14        3.18        3.86      4.40 o 
   2  -4  14        3.56        0.90      2.52 o 
   3  -4  14        0.18       -4.52      4.52 o 
 -11  -3  14        0.02        1.82      2.31 o 
 -10  -3  14        0.00        1.57      2.28 o 
  -9  -3  14        3.73        3.19      4.07 o 
  -8  -3  14        0.98        0.87      1.87 o 
  -7  -3  14       16.87       20.08      3.78 o 
  -6  -3  14        0.29       -1.42      1.42 o 
  -5  -3  14        1.99        2.56      1.42 o 
  -4  -3  14       32.39       25.57      3.52 o 
  -3  -3  14       14.63       11.66      2.69 o 
  -2  -3  14        6.02        5.60      2.67 o 
  -1  -3  14        0.04        0.05      3.35 o 
   0  -3  14        4.81        5.17      3.01 o 
   1  -3  14        1.21        0.79      1.25 o 
   2  -3  14        0.83        2.57      2.07 o 
   3  -3  14        2.04       -2.46      3.49 o 
 -12  -2  14        0.16        1.72      2.67 o 
 -11  -2  14        0.05        1.30      1.68 o 
 -10  -2  14        0.24       -0.81      2.81 o 
  -9  -2  14        0.03        0.97      1.56 o 
  -8  -2  14        2.62        2.11      2.52 o 
  -7  -2  14        0.75        3.95      1.80 o 
  -6  -2  14        2.72        1.66      1.19 o 
  -5  -2  14       49.51       54.54      6.03 o 
  -4  -2  14       58.06       66.41      6.58 o 
  -3  -2  14       21.01       22.32      3.14 o 
  -2  -2  14        2.78        5.54      1.74 o 
  -1  -2  14        0.16        2.50      2.59 o 
   0  -2  14        0.83       -0.63      2.28 o 
   1  -2  14        0.45       -1.07      2.46 o 
   2  -2  14        4.69        7.67      4.13 o 
   3  -2  14        2.44        0.56      5.20 o 
 -12  -1  14        0.30        8.14      4.60 o 
 -11  -1  14       27.13       31.91      8.46 o 
 -10  -1  14        0.02        2.77      2.44 o 
  -9  -1  14        0.57       -0.28      1.84 o 
  -8  -1  14       26.31       27.11      7.04 o 
  -7  -1  14        9.66       11.48      3.03 o 
  -6  -1  14       24.94       30.33      4.68 o 
  -5  -1  14        0.02       -1.56      1.56 o 
  -4  -1  14        0.10        2.93      2.05 o 
  -3  -1  14       10.05        2.72      1.62 o 
  -2  -1  14        2.05        1.61      2.52 o 
  -1  -1  14        0.02        0.70      2.36 o 
   0  -1  14        2.91       11.51      3.75 o 
   1  -1  14        2.00        0.28      1.74 o 
   2  -1  14        0.05       -1.39      2.17 o 
   3  -1  14        0.67       -2.28      2.45 o 
 -12   0  14       36.92       37.53      8.72 o 
 -11   0  14        0.01       -1.47      2.18 o 
 -10   0  14        5.43        5.49      3.51 o 
  -9   0  14       24.57       27.88      6.53 o 
  -8   0  14       29.41       28.27      6.32 o 
  -7   0  14       31.67       36.15      6.57 o 
  -6   0  14        0.33       -1.09      3.57 o 
  -5   0  14       35.73       37.45      5.23 o 
  -4   0  14        5.30       -0.27      2.83 o 
  -3   0  14        2.50        0.20      1.18 o 
  -2   0  14        1.26       -3.55      3.93 o 
  -1   0  14        0.07        3.85      2.68 o 
   0   0  14        0.01       16.81      8.29 o 
   1   0  14        4.89       14.79      4.64 o 
   2   0  14        1.10        1.24      2.67 o 
   3   0  14        3.55        2.69      2.73 o 
 -12   1  14        2.76       12.43      7.94 o 
 -11   1  14        8.38       15.27      7.30 o 
 -10   1  14        3.33        7.17      3.74 o 
  -9   1  14       50.23       74.12     10.40 o 
  -8   1  14       83.15      105.32     12.05 o 
  -7   1  14       44.46       47.99      7.87 o 
  -6   1  14        1.65        4.09      1.62 o 
  -5   1  14       14.37       17.86      3.81 o 
  -4   1  14       32.28       39.35      5.18 o 
  -3   1  14       10.62       12.15      2.70 o 
  -2   1  14        4.40        4.33      2.32 o 
  -1   1  14        0.04       -1.24      4.03 o 
   0   1  14        0.49        6.41      5.13 o 
   1   1  14        1.20       -4.46      5.32 o 
   2   1  14        1.79        3.54      2.21 o 
 -12   2  14        5.07       -2.74      3.83 o 
 -11   2  14        3.31        4.19      3.41 o 
 -10   2  14       35.07       33.52     10.46 o 
  -9   2  14        7.33       14.96      6.77 o 
  -8   2  14        0.00       -2.55      4.18 o 
  -7   2  14        0.78       -3.41      3.41 o 
  -6   2  14        6.49       16.22      7.48 o 
  -5   2  14        2.74        4.66      2.33 o 
  -4   2  14        8.26        9.28      5.32 o 
  -3   2  14        7.62        4.40      2.69 o 
  -2   2  14        0.15       -3.74      3.74 o 
  -1   2  14        2.43        0.08      4.55 o 
   0   2  14        2.52        2.38      3.57 o 
   1   2  14        2.40        9.01      6.53 o 
   2   2  14        2.55        3.55      5.01 o 
 -12   3  14        3.10       -6.11      6.11 o 
 -11   3  14        1.26        2.89      3.29 o 
 -10   3  14        0.06       -4.84      4.84 o 
  -9   3  14        0.06        7.09      4.41 o 
  -8   3  14       10.91       12.25      4.75 o 
  -7   3  14        2.97       10.48      6.21 o 
  -6   3  14        7.28       12.63      5.56 o 
  -5   3  14       12.34       10.81      3.69 o 
  -4   3  14        7.62        8.25      2.82 o 
  -3   3  14        0.96        0.04      3.05 o 
  -2   3  14        0.63        5.10      3.16 o 
  -1   3  14        0.79        2.77      2.26 o 
   0   3  14        0.20        0.89      7.41 o 
   1   3  14        0.31       -1.90      3.90 o 
 -11   4  14        0.03       -5.11      5.11 o 
 -10   4  14        7.33       10.42      6.06 o 
  -9   4  14        3.55        7.18      4.31 o 
  -8   4  14        0.37       -1.54      4.70 o 
  -7   4  14        5.20       11.95      5.90 o 
  -6   4  14        0.05       -0.39      1.76 o 
  -5   4  14        9.62       13.02      4.50 o 
  -4   4  14       10.33       18.55      4.55 o 
  -3   4  14        6.56        5.00      3.41 o 
  -2   4  14        0.16        1.15      2.72 o 
  -1   4  14        6.30        7.61      4.27 o 
   0   4  14        6.80       17.37      8.33 o 
 -11   5  14        6.26        6.45      6.34 o 
 -10   5  14        0.49        2.42      3.40 o 
  -9   5  14        0.03        0.17      4.37 o 
  -8   5  14        0.17       -2.24      5.57 o 
  -7   5  14        0.03        1.51      3.93 o 
  -6   5  14        0.12       -4.42      4.72 o 
  -5   5  14        1.18        6.74      3.06 o 
  -4   5  14        0.90        2.90      4.78 o 
  -3   5  14        0.43        7.04      5.11 o 
  -2   5  14        0.20        3.98      4.56 o 
  -1   5  14        0.19       -0.85      2.60 o 
   0   5  14        1.10       -2.13      3.21 o 
 -10   6  14       23.12       36.95     12.27 o 
  -9   6  14        1.28        0.72      3.98 o 
  -8   6  14        2.50       -0.24      3.51 o 
  -7   6  14        4.65        2.35      4.70 o 
  -6   6  14       19.09       21.80      7.61 o 
  -5   6  14        5.35        6.47      3.15 o 
  -4   6  14        0.56        0.01      2.54 o 
  -3   6  14        0.00       -1.00      3.11 o 
  -2   6  14        6.51        4.82      3.86 o 
  -8   7  14        1.00        0.68      3.35 o 
  -7   7  14        9.70       20.14      8.38 o 
  -6   7  14       10.33       18.05      7.45 o 
  -5   7  14        2.82        8.19      6.59 o 
  -4   7  14        0.46       -0.31      2.38 o 
  -3   7  14        1.35        5.53      6.51 o 
  -4  -9  15        1.62        0.29      2.28 o 
  -3  -9  15        0.33       -2.26      4.80 o 
  -7  -8  15        0.67        3.86      4.28 o 
  -6  -8  15        0.02       -3.05      3.05 o 
  -5  -8  15        0.02       10.58      6.19 o 
  -4  -8  15        0.29        6.71      4.78 o 
  -3  -8  15        0.04       -0.39      3.93 o 
  -2  -8  15        0.03       -5.00      5.00 o 
  -1  -8  15        1.77       -4.62      4.62 o 
  -8  -7  15        0.16       -2.59      2.59 o 
  -7  -7  15        7.07       11.47      6.11 o 
  -6  -7  15        3.42        5.31      3.80 o 
  -5  -7  15        1.41        1.54      2.38 o 
  -4  -7  15        0.62        1.81      2.83 o 
  -3  -7  15        0.18       -0.73      2.23 o 
  -2  -7  15       10.77       16.55      6.97 o 
  -1  -7  15        1.20       12.44      5.83 o 
   0  -7  15        0.94        3.34      2.54 o 
  -9  -6  15        0.04       -2.09      2.52 o 
  -8  -6  15        0.41       -5.89      5.89 o 
  -7  -6  15        0.16       -1.54      1.77 o 
  -6  -6  15        0.05        2.89      2.34 o 
  -5  -6  15        0.40        0.17      3.18 o 
  -4  -6  15        0.01        0.30      3.52 o 
  -3  -6  15        0.87        1.36      2.18 o 
  -2  -6  15        0.08       -2.20      2.20 o 
  -1  -6  15        3.10        0.54      3.45 o 
   0  -6  15        2.25        0.94      2.00 o 
   1  -6  15        0.61       -1.86      2.27 o 
 -10  -5  15        0.44       -4.18      4.18 o 
  -9  -5  15        0.51       -0.13      2.39 o 
  -8  -5  15        1.07       -0.87      1.46 o 
  -7  -5  15        0.63       -1.15      2.40 o 
  -6  -5  15        6.58       10.08      2.71 o 
  -5  -5  15        0.10       -0.77      1.73 o 
  -4  -5  15        1.32        0.97      2.04 o 
  -3  -5  15        1.23        3.63      1.58 o 
  -2  -5  15        6.77        7.00      3.33 o 
  -1  -5  15        0.98       -1.92      1.92 o 
   0  -5  15        1.94        2.11      3.03 o 
   1  -5  15        1.46       -1.73      1.99 o 
 -10  -4  15        1.28        3.23      3.62 o 
  -9  -4  15        0.70       -0.56      4.89 o 
  -8  -4  15        2.36       -2.51      2.51 o 
  -7  -4  15        6.77        6.75      2.90 o 
  -6  -4  15        0.48        1.05      1.28 o 
  -5  -4  15        3.71        4.19      2.33 o 
  -4  -4  15        0.30        0.78      1.17 o 
  -3  -4  15       20.08       18.13      3.58 o 
  -2  -4  15       10.62        8.16      3.58 o 
  -1  -4  15        4.91        9.55      3.92 o 
   0  -4  15        2.68        2.71      2.66 o 
   1  -4  15        7.73        7.02      4.52 o 
 -11  -3  15        2.19       -0.34      4.41 o 
 -10  -3  15        0.22        0.56      3.55 o 
  -9  -3  15        3.60        1.60      3.21 o 
  -8  -3  15       31.70       31.22      6.21 o 
  -7  -3  15        9.00       14.54      3.03 o 
  -6  -3  15        0.47       -0.94      1.92 o 
  -5  -3  15        4.50        1.62      1.29 o 
  -4  -3  15        1.95        0.96      1.19 o 
  -3  -3  15        0.70        1.92      1.32 o 
  -2  -3  15        0.00        0.91      3.51 o 
  -1  -3  15        1.20        7.37      3.56 o 
   0  -3  15       10.72       13.46      4.13 o 
   1  -3  15        0.00        4.74     11.43 o 
 -11  -2  15        6.71        5.25      3.84 o 
 -10  -2  15        3.44        6.65      3.83 o 
  -9  -2  15        3.07       -0.26      2.57 o 
  -8  -2  15        0.61        2.03      1.92 o 
  -7  -2  15        5.07        3.76      2.01 o 
  -6  -2  15        9.38        8.16      2.65 o 
  -5  -2  15        0.52        0.63      2.37 o 
  -4  -2  15        0.14        0.70      2.12 o 
  -3  -2  15       11.48       11.02      4.03 o 
  -2  -2  15        8.61        9.68      3.63 o 
  -1  -2  15        0.28        2.85      4.23 o 
   0  -2  15        0.37       -4.36      4.36 o 
   1  -2  15        4.98       -7.32      7.32 o 
 -11  -1  15       22.26       21.99      6.24 o 
 -10  -1  15       18.81       19.52      5.75 o 
  -9  -1  15        3.85       12.51      4.40 o 
  -8  -1  15        3.14        1.53      3.86 o 
  -7  -1  15        9.76        9.18      2.82 o 
  -6  -1  15        0.02       -0.97      1.27 o 
  -5  -1  15       16.05       19.69      3.65 o 
  -4  -1  15       40.86       43.68      5.54 o 
  -3  -1  15        0.54       -1.94      2.05 o 
  -2  -1  15        0.00       -0.64      2.03 o 
  -1  -1  15        0.90       -0.24      1.42 o 
   0  -1  15        0.13        2.13      2.34 o 
   1  -1  15        0.46       -3.18      3.37 o 
 -11   0  15        8.55       14.08      5.84 o 
 -10   0  15        3.43       10.04      8.47 o 
  -9   0  15        0.12        5.73      2.24 o 
  -8   0  15        0.97        4.29      2.96 o 
  -7   0  15        0.02       -0.34      2.26 o 
  -6   0  15        3.79        2.77      1.72 o 
  -5   0  15        1.12        0.11      1.47 o 
  -4   0  15        8.29        9.25      2.56 o 
  -3   0  15        1.03        1.93      4.02 o 
  -2   0  15        0.28       -1.46      1.47 o 
  -1   0  15        0.35       -0.61      2.77 o 
   0   0  15        0.63       21.74      8.44 o 
   1   0  15        0.90        2.08      2.83 o 
 -11   1  15        1.43        3.62      3.50 o 
 -10   1  15        0.72        4.15      3.47 o 
  -9   1  15       12.41       20.07      6.24 o 
  -8   1  15        7.58        9.66      4.81 o 
  -7   1  15        3.44        3.31      2.18 o 
  -6   1  15        4.19        2.07      1.72 o 
  -5   1  15       14.01       17.19      4.29 o 
  -4   1  15        6.35        6.52      3.64 o 
  -3   1  15        2.87        1.09      1.83 o 
  -2   1  15        1.32        0.03      3.13 o 
  -1   1  15        0.53       -1.29      2.06 o 
   0   1  15        0.10        0.53      3.26 o 
   1   1  15        0.02       -5.07      5.07 o 
 -11   2  15        0.20       -4.57      4.57 o 
 -10   2  15        0.17        1.41      3.47 o 
  -9   2  15        6.12        4.24      2.79 o 
  -8   2  15        0.49       -3.32      4.96 o 
  -7   2  15        0.55       -0.27      2.17 o 
  -6   2  15        3.98        2.38      2.81 o 
  -5   2  15        3.08        2.77      2.85 o 
  -4   2  15        1.71        1.18      2.80 o 
  -3   2  15        2.04       -3.75      3.75 o 
  -2   2  15        0.77       -2.92      4.09 o 
  -1   2  15        0.02        1.79      2.53 o 
   0   2  15        4.43       12.84      9.05 o 
 -11   3  15        0.37        1.38      2.90 o 
 -10   3  15        0.85        2.41      3.50 o 
  -9   3  15        0.57        6.45      5.15 o 
  -8   3  15        1.00        1.91      2.41 o 
  -7   3  15        0.34        0.49      2.59 o 
  -6   3  15        1.06        6.50      3.02 o 
  -5   3  15        0.45        2.44      2.65 o 
  -4   3  15        8.19        5.10      5.42 o 
  -3   3  15        4.53        9.60      6.34 o 
  -2   3  15        6.16       -0.01      2.41 o 
  -1   3  15        7.25        0.33      3.23 o 
 -10   4  15        0.78        0.83      3.64 o 
  -9   4  15        0.62       -0.81      2.42 o 
  -8   4  15        0.28        2.05      4.03 o 
  -7   4  15        1.79        0.89      2.30 o 
  -6   4  15        8.16       16.05      4.69 o 
  -5   4  15        0.03        4.99      4.49 o 
  -4   4  15        8.12       17.10      8.12 o 
  -3   4  15        7.66        2.96      4.14 o 
  -2   4  15       14.41       19.92      8.33 o 
  -1   4  15        0.64        4.71      4.71 o 
  -9   5  15        5.25       10.69      6.11 o 
  -8   5  15        0.19        0.01      3.22 o 
  -7   5  15        2.97        3.79      3.72 o 
  -6   5  15        0.61        5.32      7.21 o 
  -5   5  15        0.82        0.01      3.69 o 
  -4   5  15       10.13       14.33      7.78 o 
  -3   5  15        0.02        0.01      4.05 o 
  -7   6  15        4.62        6.39      5.00 o 
  -5   6  15        7.81       14.43      7.27 o 
  -6  -7  16        1.54        1.89      2.33 o 
  -5  -7  16        0.01        1.64      3.75 o 
  -4  -7  16        0.44       -5.25      5.25 o 
  -3  -7  16        0.20        3.45      3.58 o 
  -7  -6  16        0.28        2.31      1.56 o 
  -6  -6  16        0.15        0.62      2.30 o 
  -5  -6  16        0.01       -3.20      3.20 o 
  -4  -6  16        0.03       -2.93      2.93 o 
  -3  -6  16        0.56       -2.43      2.43 o 
  -2  -6  16        0.22       -3.93      3.93 o 
  -8  -5  16        0.13       -0.13      1.66 o 
  -7  -5  16        2.42        0.14      2.36 o 
  -6  -5  16        2.12        2.04      1.99 o 
  -5  -5  16        0.00       -2.07      2.07 o 
  -4  -5  16        0.09       -0.72      3.10 o 
  -3  -5  16        0.01       -2.80      2.80 o 
  -2  -5  16        0.09        0.61      1.56 o 
  -1  -5  16        0.35       -3.81      6.60 o 
  -9  -4  16        0.43        3.84      2.41 o 
  -8  -4  16        4.27        3.85      1.66 o 
  -7  -4  16       11.77        6.77      2.35 o 
  -6  -4  16        3.43        2.08      2.11 o 
  -5  -4  16        4.25        5.63      1.98 o 
  -4  -4  16        2.03        1.62      3.10 o 
  -3  -4  16        1.36        5.39      3.10 o 
  -2  -4  16        0.87        4.41      3.24 o 
  -1  -4  16        0.76       -1.31      3.14 o 
 -10  -3  16        0.21       -2.08      2.57 o 
  -9  -3  16        2.85       -0.76      4.61 o 
  -8  -3  16        1.00       -1.67      2.75 o 
  -7  -3  16       12.26       10.55      3.00 o 
  -6  -3  16        2.15        2.35      1.54 o 
  -5  -3  16        0.97       -0.47      2.05 o 
  -4  -3  16        0.81       -0.66      1.85 o 
  -3  -3  16        0.16        0.55      3.12 o 
  -2  -3  16        4.47        4.28      3.36 o 
  -1  -3  16        0.81        2.19      8.09 o 
   0  -3  16        0.21       -2.04      3.61 o 
 -10  -2  16        5.33       -2.79      2.79 o 
  -9  -2  16        1.46       -1.28      2.75 o 
  -8  -2  16        0.39       -1.47      1.81 o 
  -7  -2  16        0.87        2.36      1.67 o 
  -6  -2  16        7.59        8.20      2.79 o 
  -5  -2  16        0.89       -0.45      1.97 o 
  -4  -2  16        1.37        1.66      1.77 o 
  -3  -2  16        3.70        2.69      2.69 o 
  -2  -2  16        4.71        3.62      2.91 o 
  -1  -2  16        0.28       -4.29      4.76 o 
   0  -2  16        0.37        5.01      2.98 o 
 -10  -1  16        7.85       12.98      4.57 o 
  -9  -1  16        0.15       -1.69      2.85 o 
  -8  -1  16        5.60        5.26      2.02 o 
  -7  -1  16        0.62        3.17      5.18 o 
  -6  -1  16        0.85       -0.13      1.55 o 
  -5  -1  16        1.46        1.30      1.95 o 
  -4  -1  16        4.59        3.17      2.45 o 
  -3  -1  16        1.74       11.48      3.86 o 
  -2  -1  16        4.02        8.92      3.88 o 
  -1  -1  16        2.93        3.07      2.39 o 
 -10   0  16        4.76        4.02      7.17 o 
  -9   0  16        0.09        2.64      3.38 o 
  -8   0  16        0.02        2.35      1.80 o 
  -7   0  16        0.17        3.24      1.90 o 
  -6   0  16        8.67        6.25      2.51 o 
  -5   0  16        2.28        3.82      2.89 o 
  -4   0  16        7.21        2.22      2.09 o 
  -3   0  16        2.33       -2.12      2.12 o 
  -2   0  16        0.90        2.99      2.78 o 
  -1   0  16        0.48       -5.62      5.62 o 
 -10   1  16        0.02        2.37      2.79 o 
  -9   1  16        5.35        6.39      3.73 o 
  -8   1  16        8.95       14.11      3.78 o 
  -7   1  16        0.00        0.17      1.39 o 
  -6   1  16        0.71        1.79      2.10 o 
  -5   1  16        2.93        0.01      4.41 o 
  -4   1  16       24.53       21.02      5.47 o 
  -3   1  16       14.23       20.84      8.43 o 
  -2   1  16        0.55        4.82      3.00 o 
  -1   1  16        0.33        0.59      2.42 o 
  -9   2  16        0.30       -1.63      3.04 o 
  -8   2  16        0.21        2.45      3.78 o 
  -7   2  16        1.33        0.49      1.54 o 
  -6   2  16        0.53        4.20      2.85 o 
  -5   2  16        0.09       -5.50      5.50 o 
  -4   2  16        4.19       22.62      8.27 o 
  -3   2  16        5.68        8.74      5.89 o 
  -2   2  16        0.01        8.75      5.60 o 
  -9   3  16        3.89        4.57      4.30 o 
  -8   3  16        0.00       -1.01      3.72 o 
  -7   3  16        6.90       10.13      5.02 o 
  -6   3  16        2.88        5.58      4.44 o 
  -5   3  16        0.85        1.19      3.04 o 
  -4   3  16        0.76        0.01      3.27 o 
  -3   3  16        2.64        1.58      3.76 o 
  -8   4  16        0.33       -4.39      4.39 o 
  -7   4  16       10.52       16.85      6.36 o 
  -6   4  16        0.20        0.24      3.95 o 
  -5   4  16        4.37        8.57      5.96 o 
  -4   4  16        0.23       12.99      7.50 o 
  -7  -4  17        0.07       -0.11      1.72 o 
  -6  -4  17        2.19        1.83      1.66 o 
  -5  -4  17        1.42        2.19      3.54 o 
  -4  -4  17        0.70       -0.78      1.92 o 
  -7  -3  17        0.92        2.28      2.17 o 
  -6  -3  17        0.03        1.56      1.55 o 
  -5  -3  17        1.07        6.04      3.76 o 
  -4  -3  17        0.07       -2.69      7.16 o 
  -3  -3  17        1.10       -0.27      3.69 o 
  -8  -2  17        3.55        6.51      3.43 o 
  -7  -2  17        0.39        4.48      1.87 o 
  -6  -2  17        2.11       31.52     52.02 o 
  -5  -2  17        1.57       -1.55      2.10 o 
  -4  -2  17        0.82       -1.24      2.12 o 
  -3  -2  17        0.22       -1.28      4.11 o 
  -8  -1  17        1.50        4.18      2.56 o 
  -7  -1  17        0.02        1.34      1.80 o 
  -6  -1  17        2.12        0.89      2.54 o 
  -5  -1  17        4.58        9.59      3.96 o 
  -4  -1  17        0.66        2.74      2.70 o 
  -3  -1  17        0.54       -1.05      2.54 o 
  -8   0  17        0.06        1.22      1.61 o 
  -7   0  17        0.27        1.77      2.43 o 
  -6   0  17        0.00        1.64      3.13 o 
  -5   0  17        0.65       -2.14      2.71 o 
  -4   0  17        0.51       -1.06      4.74 o 
  -7   1  17        0.20       -0.99      1.72 o 
  -6   1  17        1.26        0.62      2.30 o 
  -5   1  17        0.00       -0.47      2.25 o 
  -4   1  17        3.72        1.35      3.80 o 
                                                 
